# Supplementary material for: Crystal structure of bis-p-anizidinegossypol with an unknown solvate
Source: Acta Crystallogr E Crystallogr Commun. 2015 Nov 4;71(Pt 12):1421–4. doi: 10.1107/S2056989015020393 (PMC4719804; doi:10.1107/S2056989015020393)
Supplement: Supplementary file 1 [file e-71-01421-sup1.cif]

##############################################################################
#                                                                            #
# This CIF contains the data in a paper accepted for publication in          #
# Acta Crystallographica Section E. It conforms to the requirements of       #
# Notes for Authors for Acta Crystallographica Section E, and has been       #
# peer reviewed under the auspices of the IUCr Commission on Journals.       #
#                                                                            #
# Full details of the Crystallographic Information File format               #
# are given in the paper "The Crystallographic Information File (CIF):       #
# a New Standard Archive File for Crystallography" by S. R. Hall, F. H.      #
# Allen and I. D. Brown [Acta Cryst. (1991), A47, 655-685].                  #
#                                                                            #
# The current version of the core CIF dictionary is obtainable from          #
# ftp://ftp.iucr.org/pub/cif_core.dic.                                       #
#                                                                            #
# Software is freely available for graphical display of the structure(s)     #
# in this CIF. For information consult the CIF software page                 #
# http://www.iucr.org/resources/cif/software.                                #
#                                                                            #
# This file may be used for bona fide research purposes within the           #
# scientific community so long as proper attribution is given to the journal # 
# article from which it was obtained.                                        #
#                                                                            #
##############################################################################
data_I
_database_code_depnum_ccdc_archive 'CCDC 1433643'
_audit_creation_method
;
Olex2 1.2
(compiled 2014.03.20 svn.r2914 for OlexSys, GUI svn.r4862)
;
_journal_date_recd_electronic     2015-09-29
_journal_date_accepted     2015-10-28
_journal_name_full     'Acta Crystallographica, Section E'
_journal_year     2015
_journal_volume     71
_journal_issue     12
_journal_page_first     1421
_journal_page_last     1424
_journal_paper_category     GO
_journal_paper_doi     10.1107/S2056989015020393
_journal_coeditor_code     HB7516
_publ_contact_author_name     'Muhabbat T. Honkeldieva'
_publ_contact_author_address
;
Institute of Bioorganich Chemistry, Mirzo Ulughbek Str. 83, Tashkent 100125,
Uzbekistan
;
_publ_contact_author_email     'muhabbat.n75@mail.ru'
_publ_contact_author_fax     '+998712627063'
_publ_contact_author_phone     '+998712628906'
_publ_section_title
;
Crystal structure of bis-<i>p</i>-anizidinegossypol with an unknown solvate
;
_publ_section_title_footnote     .
loop_
    _publ_author_name
    _publ_author_footnote
    _publ_author_address
    'Honkeldieva, Muhabbat T.' .
;
Institute of Bioorganich Chemistry, Mirzo Ulughbek Str., 83, Tashkent 100125,
Uzbekistan
;
    'Talipov, Samat A.' .
;
Institute of Bioorganich Chemistry, Mirzo Ulughbek Str., 83, Tashkent 100125,
Uzbekistan
;
    'Kunafiev, Rishad' .
;
Institute of Bioorganich Chemistry, Mirzo Ulughbek Str., 83, Tashkent 100125,
Uzbekistan
;
    'Ibragimov, Bakhtiyar T.' .
;
Institute of Bioorganich Chemistry, Mirzo Ulughbek Str., 83, Tashkent 100125,
Uzbekistan
;
_publ_section_synopsis
;
In the solid-state, bis-<i>p</i>-anizidinegossypol exists in the enamine or
quinoid form. The naphthyl moieties are close to perpendicular [dihedral angle
= 72.08(5)\%]. In the crystal, molecules are linked by O---H...O hydrogen
bonds, generating layers which surround channels occupied by disordered guest
molecules.
;
_chemical_name_systematic
;\
1,1',6,6'-Tetrahydroxy-5,5'-diisopropyl-\
8,8'-bis{[(4-methoxyphenyl)iminiumyl]methyl}-3,3'-dimethyl-\
2,2'-binaphthalene-7,7'-diolate
;
_chemical_name_common     ?
_chemical_formula_moiety     'C44 H44 N2 O8'
_chemical_formula_sum     'C44 H44 N2 O8'
_chemical_formula_iupac     'C44 H44 N2 O8'
_chemical_formula_weight     728.81
_chemical_melting_point     ?
_space_group_crystal_system     triclinic
_space_group_name_H-M_alt     'P -1'
_space_group_name_Hall     '-P 1'
loop_
    _space_group_symop_id
    _space_group_symop_operation_xyz
    1 'x, y, z'
    2 '-x, -y, -z'
_cell_length_a     11.6622(9)
_cell_length_b     14.0738(11)
_cell_length_c     15.6906(10)
_cell_angle_alpha     82.472(6)
_cell_angle_beta     84.831(6)
_cell_angle_gamma     75.009(7)
_cell_volume     2462.0(3)
_cell_formula_units_Z     2
_cell_measurement_reflns_used     2564
_cell_measurement_theta_min     3.93
_cell_measurement_theta_max     70.55
_cell_measurement_temperature     293(2)
_exptl_crystal_description     prism
_exptl_crystal_colour     broun
_exptl_crystal_size_max     0.40
_exptl_crystal_size_mid     0.32
_exptl_crystal_size_min     0.27
_exptl_crystal_density_diffrn     0.983
_exptl_crystal_density_meas     ?
_exptl_crystal_density_method     'not measured'
_exptl_crystal_F_000     772
_exptl_absorpt_coefficient_mu     0.549
_exptl_absorpt_correction_type     multi-scan
_exptl_absorpt_process_details
;
(CrysAlis PRO; Oxford Diffraction, 2009)
;
_exptl_absorpt_correction_T_min     0.81045
_exptl_absorpt_correction_T_max     0.86203
_exptl_special_details
;
Absorption correction: CrysAlisPro, Oxford Diffraction (2009),
Empirical absorption correction using spherical harmonics,
 implemented in SCALE3 ABSPACK scaling algorithm.
;
_diffrn_ambient_temperature     293(2)
_diffrn_radiation_type     CuK\a
_diffrn_radiation_wavelength     1.54184
_diffrn_radiation_monochromator     graphite
_diffrn_measurement_device_type     'Oxford Diffraction Xcalibur Ruby'
_diffrn_measurement_method     '\w scans'
_diffrn_detector_area_resol_mean     10.2576
_diffrn_reflns_number     18952
_diffrn_reflns_av_R_equivalents     0.0475
_diffrn_reflns_theta_min     3.93
_diffrn_reflns_theta_max     70.55
_diffrn_reflns_theta_full     70.55
_diffrn_measured_fraction_theta_max     0.956
_diffrn_measured_fraction_theta_full     0.956
_diffrn_reflns_limit_h_min     -14
_diffrn_reflns_limit_h_max     13
_diffrn_reflns_limit_k_min     -16
_diffrn_reflns_limit_k_max     16
_diffrn_reflns_limit_l_min     -18
_diffrn_reflns_limit_l_max     16
_diffrn_standards_number     ?
_diffrn_standards_interval_count     ?
_diffrn_standards_interval_time     ?
_diffrn_standards_decay_%     ?
_refine_special_details
;
Refinement of <i>F</i>^2^ against ALL reflections. The weighted <i>R</i>-factor
<i>wR</i> and goodness of fit <i>S</i> are based on <i>F</i>^2^, conventional
<i>R</i>-factors <i>R</i> are based on <i>F</i>, with <i>F</i> set to zero for
negative <i>F</i>^2^. The threshold expression of <i>F</i>^2^ >
\s(<i>F</i>^2^) is used only for calculating <i>R</i>-factors(gt) <i>etc</i>.
and is not relevant to the choice of reflections for refinement.
<i>R</i>-factors based on <i>F</i>^2^ are statistically about twice as large
as those based on <i>F</i>, and <i>R</i>- factors based on ALL data will be
even larger.
;
_reflns_number_total     9019
_reflns_number_gt     2706
_reflns_threshold_expression     I>2\s(I)
_refine_ls_structure_factor_coef     Fsqd
_refine_ls_matrix_type     full
_refine_ls_R_factor_all     0.1381
_refine_ls_R_factor_gt     0.0507
_refine_ls_wR_factor_gt     0.1081
_refine_ls_wR_factor_ref     0.1243
_refine_ls_goodness_of_fit_ref     0.649
_refine_ls_restrained_S_all     0.649
_refine_ls_number_reflns     9019
_refine_ls_number_parameters     519
_refine_ls_number_restraints     0
_refine_ls_hydrogen_treatment     mixed
_refine_ls_weighting_scheme     calc
_refine_ls_weighting_details
                 'calc w=1/[\s^2^(Fo^2^)+(0.0542P)^2^] where P=(Fo^2^+2Fc^2^)/3'
_atom_sites_solution_hydrogens     geom
_atom_sites_solution_primary     direct
_atom_sites_solution_secondary     difmap
_refine_ls_shift/su_max     0.000
_refine_ls_shift/su_mean     0.000
_refine_diff_density_max     0.134
_refine_diff_density_min     -0.168
_refine_ls_extinction_method     none
_refine_ls_extinction_coef     ?
loop_
    _atom_type_symbol
    _atom_type_description
    _atom_type_scat_dispersion_real
    _atom_type_scat_dispersion_imag
    _atom_type_scat_source
    'C' 'C' 0.0181 0.0091
                         'International Tables Vol C Tables 4.2.6.8 and 6.1.1.4'
    'H' 'H' 0.0000 0.0000
                         'International Tables Vol C Tables 4.2.6.8 and 6.1.1.4'
    'O' 'O' 0.0492 0.0322
                         'International Tables Vol C Tables 4.2.6.8 and 6.1.1.4'
    'N' 'N' 0.0311 0.0180
                         'International Tables Vol C Tables 4.2.6.8 and 6.1.1.4'
_computing_data_collection
;
CrysAlis PRO (Oxford Diffraction, 2009)
;
_computing_cell_refinement
;
CrysAlis PRO (Oxford Diffraction, 2009)
;
_computing_data_reduction
;
CrysAlis PRO (Oxford Diffraction, 2009)
;
_computing_structure_solution
;
SHELXS97 (Sheldrick, 2008)
;
_computing_structure_refinement
;
SHELXL97 (Sheldrick, 2008)
;
_computing_molecular_graphics
;
<i>OLEX2</i> (Dolomanov <i>et al.</i>,  2009)
;
_computing_publication_material
;
<i>OLEX2</i> (Dolomanov <i>et al.</i>,  2009)
;
loop_
    _atom_site_type_symbol
    _atom_site_label
    _atom_site_fract_x
    _atom_site_fract_y
    _atom_site_fract_z
    _atom_site_U_iso_or_equiv
    _atom_site_adp_type
    _atom_site_calc_flag
    _atom_site_occupancy
    _atom_site_disorder_assembly
    _atom_site_disorder_group
    O O1 -0.06997(18) 0.40724(17) 0.33397(13) 0.0668(6) Uani d 1 . .
    O O2 -0.6101(2) 0.2359(2) 0.58343(19) 0.1250(10) Uani d 1 . .
    O O3 -0.23580(18) 0.62089(16) 0.58330(12) 0.0774(6) Uani d 1 . .
    O O4 -0.1425(2) 0.7699(2) 0.55783(17) 0.0923(8) Uani d 1 . .
    O O5 0.27695(17) 0.35008(18) 0.24986(14) 0.0741(7) Uani d 1 . .
    O O6 0.97592(18) 0.21416(17) 0.27160(14) 0.0886(7) Uani d 1 . .
    O O7 0.46897(19) 0.06734(18) 0.07019(15) 0.1002(9) Uani d 1 . .
    O O8 0.3149(2) 0.06336(18) -0.03842(14) 0.0887(8) Uani d 1 . .
    N N1 -0.2902(2) 0.4750(2) 0.53257(17) 0.0736(8) Uani d 1 . .
    N N2 0.5550(2) 0.1627(2) 0.16491(18) 0.0824(9) Uani d 1 . .
    C C1 -0.0203(2) 0.4872(2) 0.32283(17) 0.0543(7) Uani d 1 . .
    C C2 0.0593(2) 0.4959(2) 0.25382(17) 0.0546(8) Uani d 1 . .
    C C3 0.1135(3) 0.5752(2) 0.24359(18) 0.0657(9) Uani d 1 . .
    C C4 0.0827(3) 0.6422(2) 0.30335(19) 0.0677(9) Uani d 1 . .
    H H4A 0.1188 0.6946 0.2968 0.081 Uiso calc 1 . .
    C C5 -0.0267(3) 0.7112(2) 0.43314(19) 0.0680(9) Uani d 1 . .
    C C6 -0.1066(3) 0.7018(2) 0.4998(2) 0.0681(9) Uani d 1 . .
    C C7 -0.1641(3) 0.6211(2) 0.51583(18) 0.0627(9) Uani d 1 . .
    C C8 -0.1427(2) 0.5498(2) 0.45576(17) 0.0570(8) Uani d 1 . .
    C C9 -0.0561(2) 0.5568(2) 0.38381(17) 0.0537(8) Uani d 1 . .
    C C10 0.0002(2) 0.6367(2) 0.37361(18) 0.0600(8) Uani d 1 . .
    C C11 0.1982(2) 0.3535(2) 0.18905(16) 0.0563(8) Uani d 1 . .
    C C12 0.0890(2) 0.4206(2) 0.19037(17) 0.0587(8) Uani d 1 . .
    C C13 0.0074(2) 0.4204(2) 0.12890(17) 0.0615(8) Uani d 1 . .
    C C14 0.0405(3) 0.3496(2) 0.07254(17) 0.0688(9) Uani d 1 . .
    H H14 -0.0149 0.3470 0.0344 0.083 Uiso calc 1 . .
    C C15 0.1802(2) 0.2079(2) 0.00811(18) 0.0623(8) Uani d 1 . .
    C C16 0.2827(3) 0.1384(2) 0.01332(18) 0.0677(9) Uani d 1 . .
    C C17 0.3742(3) 0.1370(3) 0.07291(19) 0.0730(10) Uani d 1 . .
    C C18 0.3505(2) 0.2143(2) 0.12572(17) 0.0601(8) Uani d 1 . .
    C C19 0.2357(2) 0.2845(2) 0.12808(17) 0.0571(8) Uani d 1 . .
    C C20 0.1511(2) 0.2814(2) 0.06846(17) 0.0591(8) Uani d 1 . .
    C C21 0.1981(3) 0.5900(2) 0.16700(19) 0.0862(11) Uani d 1 . .
    H H21A 0.2164 0.6529 0.1662 0.129 Uiso calc 1 . .
    H H21B 0.1616 0.5886 0.1149 0.129 Uiso calc 1 . .
    H H21C 0.2700 0.5381 0.1713 0.129 Uiso calc 1 . .
    C C22 -0.2114(3) 0.4812(2) 0.46653(19) 0.0642(8) Uani d 1 . .
    H H22 -0.2017 0.4374 0.4254 0.077 Uiso calc 1 . .
    C C23 0.0276(4) 0.7993(3) 0.4206(2) 0.0993(13) Uani d 1 . .
    H H23 0.0914 0.7849 0.3755 0.119 Uiso calc 1 . .
    C C24 0.0868(4) 0.8144(3) 0.4976(3) 0.1269(15) Uani d 1 . .
    H H24A 0.1543 0.8405 0.4785 0.190 Uiso calc 1 . .
    H H24B 0.1126 0.7522 0.5323 0.190 Uiso calc 1 . .
    H H24C 0.0313 0.8601 0.5312 0.190 Uiso calc 1 . .
    C C25 -0.0552(5) 0.8930(4) 0.3869(3) 0.192(3) Uani d 1 . .
    H H25A -0.0664 0.8912 0.3274 0.288 Uiso calc 1 . .
    H H25B -0.0226 0.9478 0.3925 0.288 Uiso calc 1 . .
    H H25C -0.1304 0.9008 0.4192 0.288 Uiso calc 1 . .
    C C26 -0.1129(3) 0.4922(2) 0.12655(19) 0.0819(10) Uani d 1 . .
    H H26A -0.1553 0.4803 0.0810 0.123 Uiso calc 1 . .
    H H26B -0.1035 0.5586 0.1166 0.123 Uiso calc 1 . .
    H H26C -0.1567 0.4836 0.1806 0.123 Uiso calc 1 . .
    C C27 0.4492(3) 0.2255(2) 0.16703(18) 0.0742(10) Uani d 1 . .
    H H27 0.4385 0.2801 0.1972 0.089 Uiso calc 1 . .
    C C28 0.0952(3) 0.2073(3) -0.0607(2) 0.0935(13) Uani d 1 . .
    H H28 0.0313 0.2681 -0.0592 0.112 Uiso calc 1 . .
    C C29 0.1528(3) 0.2089(3) -0.1511(2) 0.1217(16) Uani d 1 . .
    H H29A 0.1918 0.2619 -0.1618 0.183 Uiso calc 1 . .
    H H29B 0.0930 0.2187 -0.1919 0.183 Uiso calc 1 . .
    H H29C 0.2101 0.1471 -0.1571 0.183 Uiso calc 1 . .
    C C30 0.0377(4) 0.1211(4) -0.0378(3) 0.1432(19) Uani d 1 . .
    H H30A -0.0126 0.1310 0.0138 0.215 Uiso calc 1 . .
    H H30B 0.0985 0.0606 -0.0287 0.215 Uiso calc 1 . .
    H H30C -0.0089 0.1174 -0.0841 0.215 Uiso calc 1 . .
    C C31 -0.3701(3) 0.4116(3) 0.5449(2) 0.0736(9) Uani d 1 . .
    C C32 -0.4309(3) 0.4051(3) 0.6236(2) 0.1032(13) Uani d 1 . .
    H H32 -0.4178 0.4399 0.6668 0.124 Uiso calc 1 . .
    C C33 -0.5130(3) 0.3461(3) 0.6395(3) 0.1062(13) Uani d 1 . .
    H H33 -0.5537 0.3408 0.6930 0.127 Uiso calc 1 . .
    C C34 -0.5315(3) 0.2971(3) 0.5753(3) 0.0971(12) Uani d 1 . .
    C C35 -0.4745(3) 0.3059(3) 0.4958(3) 0.1026(12) Uani d 1 . .
    H H35 -0.4903 0.2730 0.4523 0.123 Uiso calc 1 . .
    C C36 -0.3941(3) 0.3627(3) 0.4797(2) 0.0961(12) Uani d 1 . .
    H H36 -0.3558 0.3686 0.4254 0.115 Uiso calc 1 . .
    C C37 -0.6735(3) 0.2272(4) 0.6640(3) 0.1379(18) Uani d 1 . .
    H H37A -0.7292 0.1883 0.6609 0.207 Uiso calc 1 . .
    H H37B -0.7155 0.2919 0.6782 0.207 Uiso calc 1 . .
    H H37C -0.6188 0.1956 0.7074 0.207 Uiso calc 1 . .
    C C38 0.6624(3) 0.1761(3) 0.1948(2) 0.0750(10) Uani d 1 . .
    C C39 0.6640(3) 0.2563(3) 0.2352(2) 0.1141(15) Uani d 1 . .
    H H39 0.5938 0.3032 0.2470 0.137 Uiso calc 1 . .
    C C40 0.7716(3) 0.2665(3) 0.2581(2) 0.1103(14) Uani d 1 . .
    H H40 0.7740 0.3230 0.2821 0.132 Uiso calc 1 . .
    C C41 0.8741(3) 0.1953(3) 0.24610(19) 0.0739(10) Uani d 1 . .
    C C42 0.8717(3) 0.1150(3) 0.2073(2) 0.0886(11) Uani d 1 . .
    H H42 0.9415 0.0669 0.1976 0.106 Uiso calc 1 . .
    C C43 0.7637(3) 0.1053(3) 0.1821(2) 0.0935(12) Uani d 1 . .
    H H43 0.7616 0.0499 0.1565 0.112 Uiso calc 1 . .
    C C44 1.0825(3) 0.1378(2) 0.2661(2) 0.0842(10) Uani d 1 . .
    H H44A 1.1459 0.1576 0.2882 0.126 Uiso calc 1 . .
    H H44B 1.1024 0.1261 0.2070 0.126 Uiso calc 1 . .
    H H44C 1.0713 0.0783 0.2993 0.126 Uiso calc 1 . .
    H H1A -0.302(4) 0.518(4) 0.577(3) 0.20(2) Uiso d 1 . .
    H H2 0.571(3) 0.109(2) 0.1344(19) 0.095(11) Uiso d 1 . .
    H H1 -0.023(3) 0.352(3) 0.313(2) 0.133(16) Uiso d 1 . .
    H H4 -0.184(3) 0.745(3) 0.598(2) 0.122(18) Uiso d 1 . .
    H H5 0.243(2) 0.381(2) 0.2898(17) 0.071(10) Uiso d 1 . .
    H H8 0.397(3) 0.023(3) -0.037(2) 0.124(14) Uiso d 1 . .
loop_
    _atom_site_aniso_label
    _atom_site_aniso_U_11
    _atom_site_aniso_U_22
    _atom_site_aniso_U_33
    _atom_site_aniso_U_12
    _atom_site_aniso_U_13
    _atom_site_aniso_U_23
    O1 0.0682(13) 0.0589(16) 0.0781(14) -0.0206(12) 0.0069(11) -0.0238(12)
    O2 0.099(2) 0.146(3) 0.140(3) -0.063(2) -0.0104(18) 0.017(2)
    O3 0.0750(14) 0.0936(19) 0.0625(13) -0.0130(12) 0.0044(11) -0.0264(12)
    O4 0.0997(19) 0.099(2) 0.0850(18) -0.0209(16) 0.0106(15) -0.0536(16)
    O5 0.0574(13) 0.0986(19) 0.0710(14) -0.0096(12) -0.0063(11) -0.0454(14)
    O6 0.0646(14) 0.0966(19) 0.1167(18) -0.0211(14) -0.0188(13) -0.0442(15)
    O7 0.0664(14) 0.106(2) 0.130(2) 0.0146(14) -0.0295(13) -0.0754(16)
    O8 0.0720(15) 0.0960(19) 0.1022(17) 0.0015(14) -0.0224(13) -0.0600(15)
    N1 0.0690(18) 0.085(2) 0.0626(18) -0.0132(16) 0.0030(15) -0.0088(16)
    N2 0.0558(17) 0.091(2) 0.106(2) -0.0032(16) -0.0107(14) -0.0588(19)
    C1 0.0517(17) 0.050(2) 0.0596(19) -0.0086(15) -0.0007(15) -0.0118(15)
    C2 0.0550(17) 0.055(2) 0.0539(18) -0.0107(16) 0.0007(15) -0.0152(15)
    C3 0.0634(19) 0.074(2) 0.0596(19) -0.0141(18) 0.0024(15) -0.0169(17)
    C4 0.072(2) 0.056(2) 0.080(2) -0.0191(17) -0.0099(18) -0.0172(18)
    C5 0.083(2) 0.063(2) 0.061(2) -0.0160(18) -0.0017(17) -0.0223(17)
    C6 0.067(2) 0.070(2) 0.067(2) -0.0036(18) -0.0080(17) -0.0309(18)
    C7 0.0558(19) 0.068(2) 0.056(2) 0.0051(17) -0.0085(16) -0.0172(17)
    C8 0.0521(17) 0.060(2) 0.0576(18) -0.0088(16) -0.0031(15) -0.0136(16)
    C9 0.0474(16) 0.054(2) 0.0570(18) -0.0038(15) -0.0039(14) -0.0151(15)
    C10 0.0609(19) 0.057(2) 0.063(2) -0.0113(16) -0.0017(16) -0.0186(16)
    C11 0.0543(18) 0.067(2) 0.0513(17) -0.0173(16) 0.0010(14) -0.0202(15)
    C12 0.0559(19) 0.065(2) 0.0545(18) -0.0082(16) 0.0002(15) -0.0191(16)
    C13 0.0612(19) 0.061(2) 0.0595(18) -0.0050(16) -0.0022(15) -0.0184(16)
    C14 0.064(2) 0.085(3) 0.0593(19) -0.0121(18) -0.0081(15) -0.0252(18)
    C15 0.0551(18) 0.066(2) 0.067(2) -0.0084(17) -0.0084(15) -0.0228(17)
    C16 0.062(2) 0.074(2) 0.074(2) -0.0143(18) -0.0047(16) -0.0385(18)
    C17 0.061(2) 0.080(3) 0.082(2) -0.0069(19) -0.0089(17) -0.040(2)
    C18 0.0492(17) 0.070(2) 0.0641(19) -0.0088(16) -0.0069(14) -0.0295(17)
    C19 0.0486(17) 0.066(2) 0.0601(18) -0.0123(15) 0.0012(14) -0.0242(16)
    C20 0.0532(18) 0.064(2) 0.0594(18) -0.0062(16) -0.0010(14) -0.0234(16)
    C21 0.086(2) 0.088(3) 0.090(2) -0.034(2) 0.026(2) -0.028(2)
    C22 0.0582(18) 0.066(2) 0.066(2) -0.0066(17) 0.0035(16) -0.0186(16)
    C23 0.133(3) 0.092(3) 0.091(3) -0.053(3) 0.019(2) -0.043(2)
    C24 0.125(3) 0.111(4) 0.168(4) -0.061(3) -0.048(3) -0.013(3)
    C25 0.273(7) 0.104(4) 0.234(6) -0.104(5) -0.152(5) 0.065(4)
    C26 0.068(2) 0.094(3) 0.079(2) -0.0016(19) -0.0089(17) -0.026(2)
    C27 0.058(2) 0.083(3) 0.085(2) -0.0089(18) -0.0003(17) -0.0433(19)
    C28 0.076(2) 0.118(3) 0.086(3) 0.005(2) -0.026(2) -0.052(2)
    C29 0.148(4) 0.126(4) 0.082(3) 0.007(3) -0.035(3) -0.042(2)
    C30 0.101(3) 0.199(5) 0.166(4) -0.074(3) -0.020(3) -0.070(4)
    C31 0.060(2) 0.085(3) 0.073(2) -0.0167(19) 0.0062(18) -0.0060(19)
    C32 0.099(3) 0.129(4) 0.080(3) -0.035(3) 0.005(2) -0.002(2)
    C33 0.094(3) 0.134(4) 0.093(3) -0.046(3) 0.010(2) 0.006(3)
    C34 0.074(2) 0.105(4) 0.109(3) -0.032(2) 0.002(2) 0.012(3)
    C35 0.085(3) 0.112(4) 0.121(3) -0.045(3) 0.003(2) -0.015(3)
    C36 0.086(3) 0.114(3) 0.094(3) -0.036(2) 0.014(2) -0.025(2)
    C37 0.094(3) 0.185(5) 0.128(4) -0.057(3) -0.009(3) 0.054(3)
    C38 0.0506(18) 0.088(3) 0.093(2) -0.0087(18) -0.0132(16) -0.047(2)
    C39 0.069(2) 0.121(3) 0.164(4) -0.003(2) -0.015(2) -0.097(3)
    C40 0.071(2) 0.118(3) 0.161(4) -0.016(2) -0.021(2) -0.088(3)
    C41 0.061(2) 0.084(3) 0.084(2) -0.0150(19) -0.0073(17) -0.037(2)
    C42 0.056(2) 0.090(3) 0.125(3) -0.0051(19) -0.0157(19) -0.051(2)
    C43 0.063(2) 0.087(3) 0.140(3) -0.007(2) -0.015(2) -0.068(2)
    C44 0.064(2) 0.089(3) 0.105(3) -0.020(2) -0.0120(19) -0.023(2)
_geom_special_details
;
All e.s.d.'s (except the e.s.d. in the dihedral angle between two l.s. planes)
are estimated using the full covariance matrix. The cell e.s.d.'s are taken
into account individually in the estimation of e.s.d.'s in distances, angles
and torsion angles; correlations between e.s.d.'s in cell parameters are only
used when they are defined by crystal symmetry. An approximate (isotropic)
treatment of cell e.s.d.'s is used for estimating e.s.d.'s involving l.s.
planes.
;
loop_
    _geom_bond_atom_site_label_1
    _geom_bond_atom_site_label_2
    _geom_bond_site_symmetry_2
    _geom_bond_distance
    _geom_bond_publ_flag
    O1 C1 . 1.379(3) ?
    O1 H1 . 0.91(4) ?
    O2 C34 . 1.398(4) ?
    O2 C37 . 1.413(4) ?
    O3 C7 . 1.289(3) ?
    O4 C6 . 1.371(3) ?
    O4 H4 . 0.86(3) ?
    O5 C11 . 1.371(3) ?
    O5 H5 . 0.82(3) ?
    O6 C41 . 1.384(3) ?
    O6 C44 . 1.422(3) ?
    O7 C17 . 1.275(3) ?
    O8 C16 . 1.371(3) ?
    O8 H8 . 0.98(3) ?
    N1 C22 . 1.332(4) ?
    N1 C31 . 1.433(4) ?
    N1 H1A . 0.95(5) ?
    N2 C27 . 1.319(4) ?
    N2 C38 . 1.441(4) ?
    N2 H2 . 0.92(3) ?
    C1 C2 . 1.376(3) ?
    C1 C9 . 1.417(3) ?
    C2 C3 . 1.403(4) ?
    C2 C12 . 1.502(4) ?
    C3 C4 . 1.376(4) ?
    C3 C21 . 1.513(4) ?
    C4 H4A . 0.9300 ?
    C4 C10 . 1.404(4) ?
    C5 C6 . 1.353(4) ?
    C5 C10 . 1.450(4) ?
    C5 C23 . 1.516(5) ?
    C6 C7 . 1.446(4) ?
    C7 C8 . 1.426(4) ?
    C8 C9 . 1.456(4) ?
    C8 C22 . 1.390(4) ?
    C9 C10 . 1.428(4) ?
    C11 C12 . 1.376(4) ?
    C11 C19 . 1.414(3) ?
    C12 C13 . 1.415(4) ?
    C13 C14 . 1.376(3) ?
    C13 C26 . 1.502(4) ?
    C14 H14 . 0.9300 ?
    C14 C20 . 1.397(4) ?
    C15 C16 . 1.336(4) ?
    C15 C20 . 1.449(3) ?
    C15 C28 . 1.532(4) ?
    C16 C17 . 1.476(4) ?
    C17 C18 . 1.409(4) ?
    C18 C19 . 1.445(4) ?
    C18 C27 . 1.423(4) ?
    C19 C20 . 1.431(4) ?
    C21 H21A . 0.9600 ?
    C21 H21B . 0.9600 ?
    C21 H21C . 0.9600 ?
    C22 H22 . 0.9300 ?
    C23 H23 . 0.9800 ?
    C23 C24 . 1.508(4) ?
    C23 C25 . 1.484(5) ?
    C24 H24A . 0.9600 ?
    C24 H24B . 0.9600 ?
    C24 H24C . 0.9600 ?
    C25 H25A . 0.9600 ?
    C25 H25B . 0.9600 ?
    C25 H25C . 0.9600 ?
    C26 H26A . 0.9600 ?
    C26 H26B . 0.9600 ?
    C26 H26C . 0.9600 ?
    C27 H27 . 0.9300 ?
    C28 H28 . 0.9800 ?
    C28 C29 . 1.514(4) ?
    C28 C30 . 1.521(5) ?
    C29 H29A . 0.9600 ?
    C29 H29B . 0.9600 ?
    C29 H29C . 0.9600 ?
    C30 H30A . 0.9600 ?
    C30 H30B . 0.9600 ?
    C30 H30C . 0.9600 ?
    C31 C32 . 1.373(4) ?
    C31 C36 . 1.391(4) ?
    C32 H32 . 0.9300 ?
    C32 C33 . 1.409(5) ?
    C33 H33 . 0.9300 ?
    C33 C34 . 1.354(5) ?
    C34 C35 . 1.367(5) ?
    C35 H35 . 0.9300 ?
    C35 C36 . 1.368(5) ?
    C36 H36 . 0.9300 ?
    C37 H37A . 0.9600 ?
    C37 H37B . 0.9600 ?
    C37 H37C . 0.9600 ?
    C38 C39 . 1.369(4) ?
    C38 C43 . 1.353(4) ?
    C39 H39 . 0.9300 ?
    C39 C40 . 1.383(4) ?
    C40 H40 . 0.9300 ?
    C40 C41 . 1.364(4) ?
    C41 C42 . 1.359(4) ?
    C42 H42 . 0.9300 ?
    C42 C43 . 1.398(4) ?
    C43 H43 . 0.9300 ?
    C44 H44A . 0.9600 ?
    C44 H44B . 0.9600 ?
    C44 H44C . 0.9600 ?
loop_
    _geom_angle_atom_site_label_1
    _geom_angle_atom_site_label_2
    _geom_angle_atom_site_label_3
    _geom_angle_site_symmetry_1
    _geom_angle_site_symmetry_3
    _geom_angle
    _geom_angle_publ_flag
    C1 O1 H1 . . 114(2) ?
    C34 O2 C37 . . 116.4(4) ?
    C6 O4 H4 . . 107(3) ?
    C11 O5 H5 . . 110(2) ?
    C41 O6 C44 . . 116.8(2) ?
    C16 O8 H8 . . 117(2) ?
    C22 N1 C31 . . 126.7(3) ?
    C22 N1 H1A . . 121(3) ?
    C31 N1 H1A . . 112(3) ?
    C27 N2 C38 . . 126.5(3) ?
    C27 N2 H2 . . 122(2) ?
    C38 N2 H2 . . 111(2) ?
    O1 C1 C9 . . 117.2(3) ?
    C2 C1 O1 . . 119.0(2) ?
    C2 C1 C9 . . 123.8(3) ?
    C1 C2 C3 . . 119.4(3) ?
    C1 C2 C12 . . 120.3(3) ?
    C3 C2 C12 . . 120.2(3) ?
    C2 C3 C21 . . 121.4(3) ?
    C4 C3 C2 . . 117.8(3) ?
    C4 C3 C21 . . 120.7(3) ?
    C3 C4 H4A . . 117.8 ?
    C3 C4 C10 . . 124.3(3) ?
    C10 C4 H4A . . 117.8 ?
    C6 C5 C10 . . 117.5(3) ?
    C6 C5 C23 . . 120.2(3) ?
    C10 C5 C23 . . 122.3(3) ?
    O4 C6 C7 . . 113.5(3) ?
    C5 C6 O4 . . 122.6(3) ?
    C5 C6 C7 . . 123.9(3) ?
    O3 C7 C6 . . 116.7(3) ?
    O3 C7 C8 . . 124.1(3) ?
    C8 C7 C6 . . 119.2(3) ?
    C7 C8 C9 . . 118.4(3) ?
    C22 C8 C7 . . 117.8(3) ?
    C22 C8 C9 . . 123.8(3) ?
    C1 C9 C8 . . 124.3(3) ?
    C1 C9 C10 . . 116.4(3) ?
    C10 C9 C8 . . 119.2(2) ?
    C4 C10 C5 . . 120.2(3) ?
    C4 C10 C9 . . 118.1(3) ?
    C9 C10 C5 . . 121.7(3) ?
    O5 C11 C12 . . 120.1(2) ?
    O5 C11 C19 . . 116.3(2) ?
    C12 C11 C19 . . 123.6(2) ?
    C11 C12 C2 . . 120.2(2) ?
    C11 C12 C13 . . 119.1(2) ?
    C13 C12 C2 . . 120.7(2) ?
    C12 C13 C26 . . 121.7(2) ?
    C14 C13 C12 . . 117.6(3) ?
    C14 C13 C26 . . 120.7(3) ?
    C13 C14 H14 . . 117.6 ?
    C13 C14 C20 . . 124.8(3) ?
    C20 C14 H14 . . 117.6 ?
    C16 C15 C20 . . 119.2(3) ?
    C16 C15 C28 . . 119.3(3) ?
    C20 C15 C28 . . 121.4(3) ?
    O8 C16 C17 . . 113.5(3) ?
    C15 C16 O8 . . 123.2(3) ?
    C15 C16 C17 . . 123.4(3) ?
    O7 C17 C16 . . 116.9(3) ?
    O7 C17 C18 . . 126.0(3) ?
    C18 C17 C16 . . 117.1(3) ?
    C17 C18 C19 . . 120.7(2) ?
    C17 C18 C27 . . 116.1(2) ?
    C27 C18 C19 . . 122.7(2) ?
    C11 C19 C18 . . 124.1(2) ?
    C11 C19 C20 . . 117.1(2) ?
    C20 C19 C18 . . 118.7(2) ?
    C14 C20 C15 . . 122.2(3) ?
    C14 C20 C19 . . 117.6(2) ?
    C19 C20 C15 . . 120.2(2) ?
    C3 C21 H21A . . 109.5 ?
    C3 C21 H21B . . 109.5 ?
    C3 C21 H21C . . 109.5 ?
    H21A C21 H21B . . 109.5 ?
    H21A C21 H21C . . 109.5 ?
    H21B C21 H21C . . 109.5 ?
    N1 C22 C8 . . 123.5(3) ?
    N1 C22 H22 . . 118.3 ?
    C8 C22 H22 . . 118.3 ?
    C5 C23 H23 . . 105.6 ?
    C24 C23 C5 . . 115.0(3) ?
    C24 C23 H23 . . 105.6 ?
    C25 C23 C5 . . 113.6(4) ?
    C25 C23 H23 . . 105.6 ?
    C25 C23 C24 . . 110.6(3) ?
    C23 C24 H24A . . 109.5 ?
    C23 C24 H24B . . 109.5 ?
    C23 C24 H24C . . 109.5 ?
    H24A C24 H24B . . 109.5 ?
    H24A C24 H24C . . 109.5 ?
    H24B C24 H24C . . 109.5 ?
    C23 C25 H25A . . 109.5 ?
    C23 C25 H25B . . 109.5 ?
    C23 C25 H25C . . 109.5 ?
    H25A C25 H25B . . 109.5 ?
    H25A C25 H25C . . 109.5 ?
    H25B C25 H25C . . 109.5 ?
    C13 C26 H26A . . 109.5 ?
    C13 C26 H26B . . 109.5 ?
    C13 C26 H26C . . 109.5 ?
    H26A C26 H26B . . 109.5 ?
    H26A C26 H26C . . 109.5 ?
    H26B C26 H26C . . 109.5 ?
    N2 C27 C18 . . 123.6(3) ?
    N2 C27 H27 . . 118.2 ?
    C18 C27 H27 . . 118.2 ?
    C15 C28 H28 . . 106.9 ?
    C29 C28 C15 . . 113.3(3) ?
    C29 C28 H28 . . 106.9 ?
    C29 C28 C30 . . 112.2(3) ?
    C30 C28 C15 . . 110.2(3) ?
    C30 C28 H28 . . 106.9 ?
    C28 C29 H29A . . 109.5 ?
    C28 C29 H29B . . 109.5 ?
    C28 C29 H29C . . 109.5 ?
    H29A C29 H29B . . 109.5 ?
    H29A C29 H29C . . 109.5 ?
    H29B C29 H29C . . 109.5 ?
    C28 C30 H30A . . 109.5 ?
    C28 C30 H30B . . 109.5 ?
    C28 C30 H30C . . 109.5 ?
    H30A C30 H30B . . 109.5 ?
    H30A C30 H30C . . 109.5 ?
    H30B C30 H30C . . 109.5 ?
    C32 C31 N1 . . 117.3(3) ?
    C32 C31 C36 . . 119.3(4) ?
    C36 C31 N1 . . 123.2(3) ?
    C31 C32 H32 . . 119.8 ?
    C31 C32 C33 . . 120.4(4) ?
    C33 C32 H32 . . 119.8 ?
    C32 C33 H33 . . 120.6 ?
    C34 C33 C32 . . 118.7(4) ?
    C34 C33 H33 . . 120.6 ?
    C33 C34 O2 . . 124.0(4) ?
    C33 C34 C35 . . 121.3(4) ?
    C35 C34 O2 . . 114.7(4) ?
    C34 C35 H35 . . 119.7 ?
    C34 C35 C36 . . 120.5(4) ?
    C36 C35 H35 . . 119.7 ?
    C31 C36 H36 . . 120.1 ?
    C35 C36 C31 . . 119.7(4) ?
    C35 C36 H36 . . 120.1 ?
    O2 C37 H37A . . 109.5 ?
    O2 C37 H37B . . 109.5 ?
    O2 C37 H37C . . 109.5 ?
    H37A C37 H37B . . 109.5 ?
    H37A C37 H37C . . 109.5 ?
    H37B C37 H37C . . 109.5 ?
    C39 C38 N2 . . 122.5(3) ?
    C43 C38 N2 . . 117.3(3) ?
    C43 C38 C39 . . 120.2(3) ?
    C38 C39 H39 . . 120.5 ?
    C38 C39 C40 . . 119.0(3) ?
    C40 C39 H39 . . 120.5 ?
    C39 C40 H40 . . 119.5 ?
    C41 C40 C39 . . 121.1(3) ?
    C41 C40 H40 . . 119.5 ?
    C40 C41 O6 . . 115.6(3) ?
    C42 C41 O6 . . 124.7(3) ?
    C42 C41 C40 . . 119.5(3) ?
    C41 C42 H42 . . 120.2 ?
    C41 C42 C43 . . 119.6(3) ?
    C43 C42 H42 . . 120.2 ?
    C38 C43 C42 . . 120.3(3) ?
    C38 C43 H43 . . 119.8 ?
    C42 C43 H43 . . 119.8 ?
    O6 C44 H44A . . 109.5 ?
    O6 C44 H44B . . 109.5 ?
    O6 C44 H44C . . 109.5 ?
    H44A C44 H44B . . 109.5 ?
    H44A C44 H44C . . 109.5 ?
    H44B C44 H44C . . 109.5 ?
loop_
    _geom_torsion_atom_site_label_1
    _geom_torsion_atom_site_label_2
    _geom_torsion_atom_site_label_3
    _geom_torsion_atom_site_label_4
    _geom_torsion_site_symmetry_1
    _geom_torsion_site_symmetry_2
    _geom_torsion_site_symmetry_3
    _geom_torsion_site_symmetry_4
    _geom_torsion
    _geom_torsion_publ_flag
    O1 C1 C2 C3 . . . . -177.8(3) ?
    O1 C1 C2 C12 . . . . 1.6(4) ?
    O1 C1 C9 C8 . . . . -1.1(4) ?
    O1 C1 C9 C10 . . . . 177.2(2) ?
    O2 C34 C35 C36 . . . . -179.2(4) ?
    O3 C7 C8 C9 . . . . -177.9(2) ?
    O3 C7 C8 C22 . . . . 6.1(4) ?
    O4 C6 C7 O3 . . . . -3.1(4) ?
    O4 C6 C7 C8 . . . . 174.5(3) ?
    O5 C11 C12 C2 . . . . 5.0(4) ?
    O5 C11 C12 C13 . . . . -177.7(3) ?
    O5 C11 C19 C18 . . . . -1.5(5) ?
    O5 C11 C19 C20 . . . . 175.0(3) ?
    O6 C41 C42 C43 . . . . -178.1(3) ?
    O7 C17 C18 C19 . . . . -174.9(3) ?
    O7 C17 C18 C27 . . . . 12.5(5) ?
    O8 C16 C17 O7 . . . . -1.0(5) ?
    O8 C16 C17 C18 . . . . 177.2(3) ?
    N1 C31 C32 C33 . . . . 178.5(3) ?
    N1 C31 C36 C35 . . . . -177.9(3) ?
    N2 C38 C39 C40 . . . . -176.7(4) ?
    N2 C38 C43 C42 . . . . 178.2(3) ?
    C1 C2 C3 C4 . . . . -0.9(4) ?
    C1 C2 C3 C21 . . . . -177.7(3) ?
    C1 C2 C12 C11 . . . . -107.7(3) ?
    C1 C2 C12 C13 . . . . 75.0(4) ?
    C1 C9 C10 C4 . . . . 2.1(4) ?
    C1 C9 C10 C5 . . . . -178.4(3) ?
    C2 C1 C9 C8 . . . . 178.3(3) ?
    C2 C1 C9 C10 . . . . -3.4(4) ?
    C2 C3 C4 C10 . . . . -0.3(5) ?
    C2 C12 C13 C14 . . . . 179.8(3) ?
    C2 C12 C13 C26 . . . . -2.3(5) ?
    C3 C2 C12 C11 . . . . 71.7(4) ?
    C3 C2 C12 C13 . . . . -105.6(3) ?
    C3 C4 C10 C5 . . . . -179.9(3) ?
    C3 C4 C10 C9 . . . . -0.3(4) ?
    C5 C6 C7 O3 . . . . 178.2(3) ?
    C5 C6 C7 C8 . . . . -4.3(5) ?
    C6 C5 C10 C4 . . . . -179.8(3) ?
    C6 C5 C10 C9 . . . . 0.7(4) ?
    C6 C5 C23 C24 . . . . 54.8(5) ?
    C6 C5 C23 C25 . . . . -74.1(4) ?
    C6 C7 C8 C9 . . . . 4.7(4) ?
    C6 C7 C8 C22 . . . . -171.3(3) ?
    C7 C8 C9 C1 . . . . 175.5(3) ?
    C7 C8 C9 C10 . . . . -2.7(4) ?
    C7 C8 C22 N1 . . . . -4.3(4) ?
    C8 C9 C10 C4 . . . . -179.5(3) ?
    C8 C9 C10 C5 . . . . 0.0(4) ?
    C9 C1 C2 C3 . . . . 2.9(4) ?
    C9 C1 C2 C12 . . . . -177.7(3) ?
    C9 C8 C22 N1 . . . . 179.9(3) ?
    C10 C5 C6 O4 . . . . -177.2(3) ?
    C10 C5 C6 C7 . . . . 1.5(5) ?
    C10 C5 C23 C24 . . . . -127.8(3) ?
    C10 C5 C23 C25 . . . . 103.3(4) ?
    C11 C12 C13 C14 . . . . 2.5(5) ?
    C11 C12 C13 C26 . . . . -179.6(3) ?
    C11 C19 C20 C14 . . . . 2.8(4) ?
    C11 C19 C20 C15 . . . . -175.6(3) ?
    C12 C2 C3 C4 . . . . 179.7(3) ?
    C12 C2 C3 C21 . . . . 2.9(4) ?
    C12 C11 C19 C18 . . . . 179.5(3) ?
    C12 C11 C19 C20 . . . . -4.0(5) ?
    C12 C13 C14 C20 . . . . -3.7(5) ?
    C13 C14 C20 C15 . . . . 179.4(3) ?
    C13 C14 C20 C19 . . . . 1.0(5) ?
    C15 C16 C17 O7 . . . . -178.8(3) ?
    C15 C16 C17 C18 . . . . -0.6(5) ?
    C16 C15 C20 C14 . . . . -173.1(3) ?
    C16 C15 C20 C19 . . . . 5.2(5) ?
    C16 C15 C28 C29 . . . . -55.0(5) ?
    C16 C15 C28 C30 . . . . 71.5(4) ?
    C16 C17 C18 C19 . . . . 7.1(5) ?
    C16 C17 C18 C27 . . . . -165.5(3) ?
    C17 C18 C19 C11 . . . . 169.1(3) ?
    C17 C18 C19 C20 . . . . -7.3(5) ?
    C17 C18 C27 N2 . . . . -6.9(5) ?
    C18 C19 C20 C14 . . . . 179.5(3) ?
    C18 C19 C20 C15 . . . . 1.1(5) ?
    C19 C11 C12 C2 . . . . -176.0(3) ?
    C19 C11 C12 C13 . . . . 1.3(5) ?
    C19 C18 C27 N2 . . . . -179.3(3) ?
    C20 C15 C16 O8 . . . . 176.9(3) ?
    C20 C15 C16 C17 . . . . -5.5(5) ?
    C20 C15 C28 C29 . . . . 125.8(3) ?
    C20 C15 C28 C30 . . . . -107.6(4) ?
    C21 C3 C4 C10 . . . . 176.5(3) ?
    C22 N1 C31 C32 . . . . 169.9(3) ?
    C22 N1 C31 C36 . . . . -14.6(5) ?
    C22 C8 C9 C1 . . . . -8.7(4) ?
    C22 C8 C9 C10 . . . . 173.1(3) ?
    C23 C5 C6 O4 . . . . 0.4(5) ?
    C23 C5 C6 C7 . . . . 179.0(3) ?
    C23 C5 C10 C4 . . . . 2.7(5) ?
    C23 C5 C10 C9 . . . . -176.8(3) ?
    C26 C13 C14 C20 . . . . 178.4(3) ?
    C27 N2 C38 C39 . . . . 4.3(6) ?
    C27 N2 C38 C43 . . . . -176.1(3) ?
    C27 C18 C19 C11 . . . . -18.8(5) ?
    C27 C18 C19 C20 . . . . 164.8(3) ?
    C28 C15 C16 O8 . . . . -2.3(5) ?
    C28 C15 C16 C17 . . . . 175.3(3) ?
    C28 C15 C20 C14 . . . . 6.0(5) ?
    C28 C15 C20 C19 . . . . -175.6(3) ?
    C31 N1 C22 C8 . . . . 175.1(3) ?
    C31 C32 C33 C34 . . . . -0.8(6) ?
    C32 C31 C36 C35 . . . . -2.5(6) ?
    C32 C33 C34 O2 . . . . 179.6(4) ?
    C32 C33 C34 C35 . . . . -1.5(7) ?
    C33 C34 C35 C36 . . . . 1.8(6) ?
    C34 C35 C36 C31 . . . . 0.2(6) ?
    C36 C31 C32 C33 . . . . 2.8(6) ?
    C37 O2 C34 C33 . . . . 0.8(6) ?
    C37 O2 C34 C35 . . . . -178.2(3) ?
    C38 N2 C27 C18 . . . . 170.9(3) ?
    C38 C39 C40 C41 . . . . -4.2(7) ?
    C39 C38 C43 C42 . . . . -2.2(6) ?
    C39 C40 C41 O6 . . . . 180.0(4) ?
    C39 C40 C41 C42 . . . . 3.1(6) ?
    C40 C41 C42 C43 . . . . -1.6(6) ?
    C41 C42 C43 C38 . . . . 1.1(6) ?
    C43 C38 C39 C40 . . . . 3.7(6) ?
    C44 O6 C41 C40 . . . . 175.3(3) ?
    C44 O6 C41 C42 . . . . -8.1(5) ?
loop_
    _geom_hbond_atom_site_label_D
    _geom_hbond_atom_site_label_H
    _geom_hbond_atom_site_label_A
    _geom_hbond_site_symmetry_A
    _geom_hbond_distance_DH
    _geom_hbond_distance_HA
    _geom_hbond_distance_DA
    _geom_hbond_angle_DHA
    N1 H1A O3 . 0.95(5) 1.83(5) 2.538(4) 129(4)
    N2 H2 O7 . 0.92(3) 1.87(3) 2.550(3) 129(3)
    O1 H1 O6 1_455 0.91(4) 2.13(4) 2.912(3) 144(3)
    O4 H4 O3 . 0.86(3) 2.04(4) 2.574(4) 119(3)
    O5 H5 O3 2_566 0.82(3) 1.98(3) 2.684(3) 143(3)
    O8 H8 O7 . 0.98(3) 2.17(3) 2.601(3) 105(2)
    O8 H8 O7 2_655 0.98(3) 1.83(3) 2.757(3) 158(3)
_iucr_refine_instructions_details
;
TITL gpshif in P-1 #2
CELL 1.54184 11.662169 14.073794 15.690602 82.4717 84.8309 75.0087
ZERR 2 0.000898 0.001119 0.001042 0.006 0.0059 0.0068
LATT 1
SFAC C H O N
UNIT 88 88 16 4
EQIV $1 -X,1-Y,1-Z
EQIV $2 1-X,-Y,-Z
EQIV $3 -1+X,+Y,+Z
L.S. 20
PLAN  40
MPLA 10 C1 C2 C3 C4 C5 C6 C7 C8 C9 C10 C21 C22 C23 O1 O3 O4
MPLA 10 C11 C12 C13 C14 C15 C16 C17 C18 C19 C20 C26 C27 C28 O5 O7 O8
MPLA 10 C1 C2 C3 C4 C5 C6 C7 C8 C9 C10 C21 C22 C23 O1 O3 O4
MPLA 7 C31 C32 C33 C34 C35 C36 O2 C37
MPLA 10 C11 C12 C13 C14 C15 C16 C17 C18 C19 C20 C26 C27 C28 O5 O7 O8
MPLA 7 C38 C39 C40 C41 C42 C43 O6 C44
HTAB N1 O3
HTAB N2 O7
HTAB O4 O3
HTAB O8 O7
HTAB O5 O3_$1
HTAB O8 O7_$2
HTAB O1 O6_$3
BOND $H
MORE -1
CONF
fmap 2.0
acta
OMIT -1 1 0
OMIT 0 1 1
OMIT -2 2 1
OMIT -1 -2 1
OMIT 1 -1 1
OMIT -1 0 1
REM <HKL>E:/xraydata/MUHABBAT/exp152gpShif/gpshif.hkl</HKL>
WGHT    0.054200
FVAR      12.49676
O1    3   -0.069973    0.407239    0.333968    11.00000    0.06821    0.05894 =
         0.07809   -0.02384    0.00689   -0.02064
O2    3   -0.610053    0.235889    0.583426    11.00000    0.09858    0.14604 =
         0.13959    0.01739   -0.01039   -0.06256
O3    3   -0.235801    0.620891    0.583295    11.00000    0.07502    0.09357 =
         0.06245   -0.02644    0.00437   -0.01300
O4    3   -0.142533    0.769937    0.557828    11.00000    0.09970    0.09902 =
         0.08502   -0.05358    0.01058   -0.02093
O5    3    0.276949    0.350082    0.249859    11.00000    0.05743    0.09862 =
         0.07096   -0.04545   -0.00631   -0.00956
O6    3    0.975923    0.214160    0.271600    11.00000    0.06455    0.09661 =
         0.11669   -0.04422   -0.01884   -0.02106
O7    3    0.468973    0.067343    0.070194    11.00000    0.06642    0.10594 =
         0.12971   -0.07537   -0.02948    0.01459
O8    3    0.314907    0.063360   -0.038417    11.00000    0.07203    0.09600 =
         0.10221   -0.06001   -0.02243    0.00146
N1    4   -0.290216    0.475050    0.532571    11.00000    0.06900    0.08464 =
         0.06255   -0.00884    0.00305   -0.01322
N2    4    0.554972    0.162684    0.164911    11.00000    0.05579    0.09119 =
         0.10616   -0.05882   -0.01067   -0.00324
C1    1   -0.020270    0.487236    0.322831    11.00000    0.05171    0.05044 =
         0.05956   -0.01176   -0.00072   -0.00856
C2    1    0.059333    0.495903    0.253820    11.00000    0.05504    0.05496 =
         0.05390   -0.01516    0.00067   -0.01069
C3    1    0.113530    0.575180    0.243585    11.00000    0.06335    0.07391 =
         0.05962   -0.01686    0.00236   -0.01413
C4    1    0.082667    0.642200    0.303346    11.00000    0.07170    0.05629 =
         0.08048   -0.01719   -0.00988   -0.01906
AFIX  43
H4A   2    0.118814    0.694585    0.296759    11.00000   -1.20000
AFIX   0
C5    1   -0.026657    0.711200    0.433140    11.00000    0.08275    0.06278 =
         0.06113   -0.02235   -0.00173   -0.01598
C6    1   -0.106603    0.701758    0.499765    11.00000    0.06746    0.06981 =
         0.06670   -0.03094   -0.00797   -0.00356
C7    1   -0.164097    0.621107    0.515830    11.00000    0.05581    0.06840 =
         0.05616   -0.01722   -0.00848    0.00510
C8    1   -0.142676    0.549758    0.455762    11.00000    0.05212    0.06034 =
         0.05760   -0.01359   -0.00312   -0.00882
C9    1   -0.056123    0.556758    0.383811    11.00000    0.04739    0.05435 =
         0.05699   -0.01510   -0.00390   -0.00384
C10   1    0.000193    0.636705    0.373614    11.00000    0.06093    0.05705 =
         0.06301   -0.01855   -0.00165   -0.01126
C11   1    0.198206    0.353510    0.189054    11.00000    0.05427    0.06743 =
         0.05133   -0.02022    0.00100   -0.01729
C12   1    0.088964    0.420644    0.190373    11.00000    0.05590    0.06459 =
         0.05454   -0.01911    0.00021   -0.00815
C13   1    0.007399    0.420431    0.128899    11.00000    0.06115    0.06113 =
         0.05952   -0.01838   -0.00219   -0.00500
C14   1    0.040458    0.349640    0.072540    11.00000    0.06385    0.08522 =
         0.05933   -0.02518   -0.00810   -0.01214
AFIX  43
H14   2   -0.014926    0.347011    0.034380    11.00000   -1.20000
AFIX   0
C15   1    0.180215    0.207879    0.008107    11.00000    0.05511    0.06642 =
         0.06664   -0.02281   -0.00841   -0.00841
C16   1    0.282727    0.138378    0.013321    11.00000    0.06196    0.07443 =
         0.07359   -0.03847   -0.00465   -0.01428
C17   1    0.374233    0.136998    0.072914    11.00000    0.06053    0.07952 =
         0.08235   -0.04009   -0.00890   -0.00694
C18   1    0.350506    0.214259    0.125716    11.00000    0.04919    0.07039 =
         0.06410   -0.02950   -0.00687   -0.00882
C19   1    0.235668    0.284486    0.128079    11.00000    0.04860    0.06555 =
         0.06010   -0.02422    0.00115   -0.01235
C20   1    0.151141    0.281435    0.068464    11.00000    0.05323    0.06416 =
         0.05944   -0.02340   -0.00100   -0.00624
C21   1    0.198105    0.590041    0.166996    11.00000    0.08575    0.08835 =
         0.09041   -0.02834    0.02579   -0.03367
AFIX 137
H21A  2    0.216405    0.652863    0.166185    11.00000   -1.50000
H21B  2    0.161598    0.588568    0.114899    11.00000   -1.50000
H21C  2    0.269990    0.538125    0.171295    11.00000   -1.50000
AFIX   0
C22   1   -0.211354    0.481224    0.466533    11.00000    0.05816    0.06563 =
         0.06556   -0.01864    0.00354   -0.00662
AFIX  43
H22   2   -0.201702    0.437362    0.425432    11.00000   -1.20000
AFIX   0
C23   1    0.027632    0.799346    0.420625    11.00000    0.13332    0.09164 =
         0.09125   -0.04340    0.01915   -0.05321
AFIX  13
H23   2    0.091370    0.784870    0.375480    11.00000   -1.20000
AFIX   0
C24   1    0.086833    0.814379    0.497637    11.00000    0.12528    0.11137 =
         0.16806   -0.01262   -0.04822   -0.06078
AFIX 137
H24A  2    0.154260    0.840481    0.478471    11.00000   -1.50000
H24B  2    0.112628    0.752152    0.532296    11.00000   -1.50000
H24C  2    0.031297    0.860074    0.531165    11.00000   -1.50000
AFIX   0
C25   1   -0.055247    0.893046    0.386944    11.00000    0.27269    0.10449 =
         0.23418    0.06530   -0.15233   -0.10382
AFIX 137
H25A  2   -0.066358    0.891178    0.327359    11.00000   -1.50000
H25B  2   -0.022573    0.947781    0.392492    11.00000   -1.50000
H25C  2   -0.130420    0.900789    0.419194    11.00000   -1.50000
AFIX   0
C26   1   -0.112878    0.492195    0.126552    11.00000    0.06798    0.09368 =
         0.07903   -0.02576   -0.00886   -0.00160
AFIX 137
H26A  2   -0.155302    0.480266    0.081014    11.00000   -1.50000
H26B  2   -0.103536    0.558619    0.116552    11.00000   -1.50000
H26C  2   -0.156678    0.483572    0.180588    11.00000   -1.50000
AFIX   0
C27   1    0.449189    0.225465    0.167033    11.00000    0.05845    0.08329 =
         0.08461   -0.04332   -0.00034   -0.00887
AFIX  43
H27   2    0.438520    0.280055    0.197193    11.00000   -1.20000
AFIX   0
C28   1    0.095224    0.207300   -0.060718    11.00000    0.07578    0.11751 =
         0.08592   -0.05161   -0.02594    0.00533
AFIX  13
H28   2    0.031348    0.268120   -0.059221    11.00000   -1.20000
AFIX   0
C29   1    0.152780    0.208913   -0.151127    11.00000    0.14803    0.12590 =
         0.08190   -0.04192   -0.03451    0.00688
AFIX 137
H29A  2    0.191820    0.261942   -0.161778    11.00000   -1.50000
H29B  2    0.092960    0.218742   -0.191862    11.00000   -1.50000
H29C  2    0.210062    0.147080   -0.157079    11.00000   -1.50000
AFIX   0
C30   1    0.037748    0.121128   -0.037818    11.00000    0.10064    0.19878 =
         0.16633   -0.07006   -0.01998   -0.07355
AFIX 137
H30A  2   -0.012627    0.130992    0.013788    11.00000   -1.50000
H30B  2    0.098471    0.060614   -0.028698    11.00000   -1.50000
H30C  2   -0.008885    0.117376   -0.084084    11.00000   -1.50000
AFIX   0
C31   1   -0.370082    0.411628    0.544873    11.00000    0.06005    0.08459 =
         0.07278   -0.00604    0.00622   -0.01669
C32   1   -0.430910    0.405138    0.623625    11.00000    0.09864    0.12941 =
         0.08040   -0.00185    0.00540   -0.03467
AFIX  43
H32   2   -0.417846    0.439930    0.666752    11.00000   -1.20000
AFIX   0
C33   1   -0.513000    0.346075    0.639471    11.00000    0.09353    0.13438 =
         0.09261    0.00550    0.01048   -0.04632
AFIX  43
H33   2   -0.553672    0.340820    0.692956    11.00000   -1.20000
AFIX   0
C34   1   -0.531541    0.297111    0.575331    11.00000    0.07378    0.10539 =
         0.10936    0.01166    0.00214   -0.03187
C35   1   -0.474457    0.305897    0.495794    11.00000    0.08454    0.11201 =
         0.12148   -0.01456    0.00285   -0.04526
AFIX  43
H35   2   -0.490333    0.273006    0.452269    11.00000   -1.20000
AFIX   0
C36   1   -0.394131    0.362712    0.479710    11.00000    0.08559    0.11446 =
         0.09436   -0.02464    0.01373   -0.03585
AFIX  43
H36   2   -0.355769    0.368589    0.425409    11.00000   -1.20000
AFIX   0
C37   1   -0.673482    0.227228    0.663955    11.00000    0.09374    0.18529 =
         0.12779    0.05405   -0.00899   -0.05681
AFIX 137
H37A  2   -0.729194    0.188272    0.660934    11.00000   -1.50000
H37B  2   -0.715525    0.291899    0.678215    11.00000   -1.50000
H37C  2   -0.618823    0.195627    0.707427    11.00000   -1.50000
AFIX   0
C38   1    0.662366    0.176136    0.194826    11.00000    0.05058    0.08817 =
         0.09331   -0.04731   -0.01316   -0.00873
C39   1    0.664036    0.256282    0.235164    11.00000    0.06930    0.12134 =
         0.16378   -0.09750   -0.01512   -0.00270
AFIX  43
H39   2    0.593849    0.303157    0.246974    11.00000   -1.20000
AFIX   0
C40   1    0.771564    0.266537    0.258095    11.00000    0.07084    0.11774 =
         0.16099   -0.08798   -0.02143   -0.01639
AFIX  43
H40   2    0.773988    0.322952    0.282097    11.00000   -1.20000
AFIX   0
C41   1    0.874139    0.195303    0.246105    11.00000    0.06093    0.08364 =
         0.08356   -0.03716   -0.00734   -0.01496
C42   1    0.871742    0.115042    0.207299    11.00000    0.05646    0.08987 =
         0.12490   -0.05104   -0.01565   -0.00514
AFIX  43
H42   2    0.941546    0.066866    0.197568    11.00000   -1.20000
AFIX   0
C43   1    0.763737    0.105309    0.182091    11.00000    0.06317    0.08703 =
         0.14043   -0.06776   -0.01493   -0.00673
AFIX  43
H43   2    0.761557    0.049900    0.156452    11.00000   -1.20000
AFIX   0
C44   1    1.082527    0.137822    0.266075    11.00000    0.06406    0.08882 =
         0.10478   -0.02314   -0.01203   -0.01965
AFIX 137
H44A  2    1.145893    0.157591    0.288176    11.00000   -1.50000
H44B  2    1.102366    0.126067    0.207007    11.00000   -1.50000
H44C  2    1.071302    0.078264    0.299310    11.00000   -1.50000
AFIX   0
H1A   2   -0.301797    0.517818    0.576759    11.00000    0.19856
H2    2    0.570893    0.108775    0.134407    11.00000    0.09483
H1    2   -0.022662    0.351695    0.312964    11.00000    0.13321
H4    2   -0.184027    0.745310    0.598488    11.00000    0.12228
H5    2    0.243070    0.381367    0.289778    11.00000    0.07102
H8    2    0.397044    0.023489   -0.037358    11.00000    0.12353
HKLF 4
REM  exp_152gos in P-1 #2
REM R1 =  0.0507 for   2706 Fo > 4sig(Fo)  and  0.1381 for all   9019 data
REM    519 parameters refined using      0 restraints
END
WGHT      0.0541      0.0000
REM Highest difference peak  0.134,  deepest hole -0.168,  1-sigma level  0.031
Q1    1   0.4712  0.1372  0.0097  11.00000  0.05    0.13
Q2    1  -0.0869  0.8962  0.4490  11.00000  0.05    0.13
Q3    1   0.3181  0.2617  0.2701  11.00000  0.05    0.13
Q4    1  -0.1720  0.5287  0.6097  11.00000  0.05    0.12
Q5    1   0.7474  0.1961  0.3245  11.00000  0.05    0.11
Q6    1  -0.2565  0.5853  0.4124  11.00000  0.05    0.11
Q7    1  -0.0667  0.5192  0.0328  11.00000  0.05    0.11
Q8    1   0.2723  0.2194  0.1575  11.00000  0.05    0.11
Q9    1   0.1189  0.8824  0.4730  11.00000  0.05    0.11
Q10   1   0.2456  0.2103 -0.0215  11.00000  0.05    0.11
Q11   1  -0.2024  0.6432  0.4078  11.00000  0.05    0.11
Q12   1   0.0468  0.2832  0.1355  11.00000  0.05    0.11
Q13   1   0.1190  0.3390  0.0411  11.00000  0.05    0.11
Q14   1  -0.0121  0.2019 -0.0053  11.00000  0.05    0.11
Q15   1   0.0611  0.2987 -0.0888  11.00000  0.05    0.10
Q16   1   0.1574  0.7748  0.4305  11.00000  0.05    0.10
Q17   1  -0.7402  0.3677  0.7540  11.00000  0.05    0.10
Q18   1   0.1815  0.5004  0.2595  11.00000  0.05    0.10
Q19   1   0.3245  0.2952  0.0797  11.00000  0.05    0.10
Q20   1   0.0751  0.4377  0.2389  11.00000  0.05    0.10
Q21   1  -0.1198  0.5582  0.0559  11.00000  0.05    0.10
Q22   1   0.0747  0.5547  0.0814  11.00000  0.05    0.10
Q23   1   0.0035  0.4352  0.0138  11.00000  0.05    0.10
Q24   1   0.4555  0.3078  0.1688  11.00000  0.05    0.10
Q25   1   0.9487  0.3175  0.2099  11.00000  0.05    0.10
Q26   1   0.0501  0.4573  0.3015  11.00000  0.05    0.10
Q27   1  -0.6918  0.3411  0.6922  11.00000  0.05    0.10
Q28   1   0.7980  0.1791  0.3057  11.00000  0.05    0.10
Q29   1   0.1657  0.2651  0.1870  11.00000  0.05    0.10
Q30   1   0.0605  0.5195  0.1151  11.00000  0.05    0.10
Q31   1  -0.0354  0.7234  0.3189  11.00000  0.05    0.09
Q32   1  -0.1764  0.3634  0.5020  11.00000  0.05    0.09
Q33   1  -0.0043  0.8432  0.3589  11.00000  0.05    0.09
Q34   1   0.1929  0.7393  0.4113  11.00000  0.05    0.09
Q35   1   0.0976  0.3770  0.3002  11.00000  0.05    0.09
Q36   1   0.9994  0.1287  0.3325  11.00000  0.05    0.09
Q37   1   0.1122  0.5423  0.3947  11.00000  0.05    0.09
Q38   1   0.1777  0.2689  0.0311  11.00000  0.05    0.09
Q39   1  -0.0808  0.6014  0.5985  11.00000  0.05    0.09
Q40   1   0.3020  0.2037  0.2331  11.00000  0.05    0.09
REM The information below was added by Olex2.
REM
REM R1 = 0.0507 for 2706 Fo > 4sig(Fo) and 0.1381 for all 18972 data
REM n/a parameters refined using n/a restraints
REM Highest difference peak 0.13, deepest hole -0.17
REM Mean Shift 0, Max Shift 0.000.
REM +++ Tabular Listing of Refinement Information +++
REM R1_all = 0.1381
REM R1_gt = 0.0507
REM wR_ref = 0.1243
REM GOOF = 0.649
REM Shift_max = 0.000
REM Shift_mean = 0
REM Reflections_all = 18972
REM Reflections_gt = 2706
REM Parameters = n/a
REM Hole = -0.17
REM Peak = 0.13
REM Flack = n/a
;
loop_
    _platon_squeeze_void_nr
    _platon_squeeze_void_average_x
    _platon_squeeze_void_average_y
    _platon_squeeze_void_average_z
    _platon_squeeze_void_volume
    _platon_squeeze_void_count_electrons
    _platon_squeeze_void_content
    1 0.500 0.746 0.246 786 21 ' '
_platon_squeeze_details     ?
