# Supplementary material for: Crystal structure of bis-p-anizidinegossypol with an unknown solvate
Source: Acta Crystallogr E Crystallogr Commun. 2015 Nov 4;71(Pt 12):1421–4. doi: 10.1107/S2056989015020393 (PMC4719804; doi:10.1107/S2056989015020393)
Supplement: Supplementary file 2 [file e-71-01421-Isup2.hkl]

#
# h,k,l, Fc-squared, Fo-squared, sigma(Fo-squared), status flag
#
data_I
_shelx_title 'I'
_shelx_refln_list_code          4
_shelx_F_calc_maximum      218.95
_exptl_crystal_F_000       772.00
_reflns_d_resolution_high  0.8176

loop_
 _space_group_symop_operation_xyz
 'x, y, z'
 '-x, -y, -z'

_cell_length_a    11.6622
_cell_length_b    14.0738
_cell_length_c    15.6906
_cell_angle_alpha  82.472
_cell_angle_beta   84.831
_cell_angle_gamma  75.009

_shelx_F_squared_multiplier     1.000

loop_
 _refln_index_h
 _refln_index_k
 _refln_index_l
 _refln_F_squared_calc
 _refln_F_squared_meas
 _refln_F_squared_sigma
 _refln_observed_status
   1   0   0      23205.19      25685.95        69.44 o
   2   0   0       3521.90       3686.29        40.39 o
   3   0   0          4.44          1.32        16.53 o
   4   0   0          4.78          2.77        24.21 o
   5   0   0        157.90        170.83        27.75 o
   6   0   0          3.12          4.43        19.87 o
   7   0   0          8.22         28.72        20.28 o
   8   0   0         26.23         30.84        13.76 o
   9   0   0         89.46         78.06        15.74 o
  10   0   0         13.40         12.30        15.37 o
  11   0   0          6.64         17.66        15.51 o
  12   0   0          8.59          0.64        25.61 o
  13   0   0          7.49          8.64        20.29 o
 -13   1   0          0.36          8.08        12.53 o
 -12   1   0          0.05          0.49        24.86 o
 -11   1   0          0.71          4.97        27.51 o
 -10   1   0        202.18        187.66        17.39 o
  -9   1   0         58.71         79.87        15.75 o
  -8   1   0         30.70         29.34        14.61 o
  -7   1   0         84.46         86.52        10.10 o
  -6   1   0          5.77          8.64        13.39 o
  -5   1   0        413.15        446.07        25.10 o
  -4   1   0        421.54        397.32        24.48 o
  -3   1   0         73.03         97.68        20.13 o
  -2   1   0        592.99        587.43        16.09 o
   1   1   0      22870.25      26082.57       511.80 o
   2   1   0        828.97        894.02        31.45 o
   3   1   0        273.73        301.09        16.12 o
   4   1   0         24.18         36.20        13.35 o
   5   1   0         74.20        105.28        26.76 o
   6   1   0        366.76        437.65        32.31 o
   7   1   0          4.63          1.69        20.04 o
   8   1   0        114.90        101.06        13.66 o
   9   1   0          3.44          4.03        14.82 o
  10   1   0         27.83         45.40        15.75 o
  11   1   0          1.04          2.97        15.66 o
  12   1   0          0.35          0.03        24.28 o
  13   1   0          1.36          6.48        21.08 o
 -13   2   0          0.70          0.01        17.63 o
 -12   2   0          7.56          6.40        24.74 o
 -11   2   0          1.92          0.59        25.98 o
 -10   2   0         14.47         27.26        20.44 o
  -9   2   0        271.88        243.68        26.16 o
  -8   2   0        180.28        171.49        16.02 o
  -7   2   0         10.56         22.33        11.67 o
  -6   2   0         67.14         83.20        17.00 o
  -5   2   0        570.02        641.60        24.23 o
  -4   2   0        783.07        849.48        17.04 o
  -3   2   0       2783.86       2593.38        44.87 o
  -2   2   0       2136.01       2040.02        20.97 o
  -1   2   0       1090.80        949.77        18.72 o
   0   2   0      10812.69      10816.70        37.74 o
   1   2   0        136.48        194.46        15.47 o
   2   2   0       1412.50       1535.38        55.15 o
   3   2   0       1071.28       1199.00        26.51 o
   4   2   0          0.70          5.21        27.79 o
   5   2   0         13.14         11.54        15.59 o
   6   2   0        592.60        627.24        43.32 o
   7   2   0          0.14          0.74        22.39 o
   8   2   0          9.19          6.52        12.62 o
   9   2   0         47.54         52.99        14.53 o
  10   2   0        328.90        365.38        21.36 o
  11   2   0         23.85         28.29        15.49 o
  12   2   0          9.02         13.01        18.26 o
  13   2   0          1.81          2.56        19.50 o
 -12   3   0          0.41          0.22        23.17 o
 -11   3   0          0.00          4.70        27.84 o
 -10   3   0          4.66          5.27        27.48 o
  -9   3   0         10.42         15.57        21.04 o
  -8   3   0         20.33         15.06        16.16 o
  -7   3   0         88.04         75.85        14.60 o
  -6   3   0          0.03          3.86        17.29 o
  -5   3   0        596.85        602.32        27.00 o
  -4   3   0       4534.76       4535.90        42.29 o
  -3   3   0       1466.60       1340.92        28.14 o
  -2   3   0         63.19         57.29         7.36 o
  -1   3   0       7644.38       7456.13       185.58 o
   0   3   0       3592.02       3267.86        67.57 o
   1   3   0        510.13        578.62        21.49 o
   2   3   0        127.67        175.54        19.07 o
   3   3   0         14.68         25.54        20.03 o
   4   3   0         14.37          2.42        26.35 o
   5   3   0        262.37        321.70        30.93 o
   6   3   0          1.94         25.48        27.04 o
   7   3   0        548.98        787.16        44.18 o
   8   3   0         12.99         21.86        16.30 o
   9   3   0         69.72         49.59        14.25 o
  10   3   0         12.27          8.25        14.39 o
  11   3   0          2.02          9.40        14.69 o
  12   3   0         26.53         33.69        17.97 o
  13   3   0          0.44          6.23        14.90 o
 -12   4   0          0.00          0.05        19.90 o
 -11   4   0          1.06          2.19        26.15 o
 -10   4   0          3.47         12.00        28.64 o
  -9   4   0         64.38         43.57        29.55 o
  -8   4   0          8.50         13.99        15.73 o
  -7   4   0        182.57        149.94        13.90 o
  -6   4   0         39.26         54.53        12.17 o
  -5   4   0        222.81        232.61        19.47 o
  -4   4   0         17.97         15.22        20.32 o
  -3   4   0         10.07         11.30         6.39 o
  -2   4   0        211.11        228.11        29.35 o
  -1   4   0        473.39        433.39        33.48 o
   0   4   0        645.26        575.28        64.53 o
   1   4   0       1552.80       1496.19        55.73 o
   2   4   0        103.37         89.68        23.56 o
   3   4   0        413.50        459.82        39.28 o
   4   4   0       1101.54       1156.93        47.52 o
   5   4   0        767.45        933.27        45.30 o
   6   4   0        876.87        855.20        49.72 o
   7   4   0         45.14         46.95        29.70 o
   8   4   0          2.50          7.63        15.71 o
   9   4   0         10.51         15.01        17.82 o
  10   4   0        113.60        126.06        20.40 o
  11   4   0        200.36        211.40        21.18 o
  12   4   0         22.17         34.99        17.91 o
  13   4   0          0.05          8.20        11.87 o
 -12   5   0          0.01          4.72        11.40 o
 -11   5   0          1.38          2.95        24.75 o
 -10   5   0          2.08          1.63        27.73 o
  -9   5   0          7.42          9.69        27.95 o
  -8   5   0         69.54         55.51        34.61 o
  -7   5   0         25.49         20.55        13.66 o
  -6   5   0         76.21         88.53        13.32 o
  -5   5   0         12.30         25.58        12.84 o
  -4   5   0       1035.45       1019.06        83.22 o
  -3   5   0       1940.12       2021.11        61.90 o
  -2   5   0          1.68          6.34        30.57 o
  -1   5   0         79.79         90.57        33.11 o
   0   5   0        513.39        534.22        12.79 o
   1   5   0        313.35        342.99        28.33 o
   2   5   0         83.09         69.14        11.15 o
   3   5   0       1897.52       1836.95        56.11 o
   4   5   0        809.67        810.09        48.27 o
   5   5   0       1455.80       1495.87        50.78 o
   6   5   0        301.16        418.99        46.05 o
   7   5   0         22.72         12.05        18.05 o
   8   5   0          0.23          0.08        16.12 o
   9   5   0          0.35          0.58        17.44 o
  10   5   0          2.27          2.32        18.36 o
  11   5   0        220.38        233.83        20.02 o
  12   5   0        122.40        128.00        17.36 o
  13   5   0          7.06         14.58        15.79 o
 -11   6   0          4.08         14.80        20.60 o
 -10   6   0          7.12         27.21        26.65 o
  -9   6   0         15.02         20.56        27.01 o
  -8   6   0         38.82         40.92        20.75 o
  -7   6   0         68.09         76.17        16.65 o
  -6   6   0         96.44         97.51        16.52 o
  -5   6   0         61.34         64.83        14.05 o
  -4   6   0        107.67         95.41        19.29 o
  -3   6   0        558.38        504.37        22.08 o
  -2   6   0        147.10        105.28        34.15 o
  -1   6   0        476.54        399.57        39.96 o
   0   6   0        270.23        257.61         7.66 o
   1   6   0        627.79        579.79        56.91 o
   2   6   0        609.44        569.86        51.93 o
   3   6   0       2242.74       2298.74        83.13 o
   4   6   0       3019.78       3377.33        85.44 o
   5   6   0         56.32         73.42        16.12 o
   6   6   0        229.80        285.81        43.76 o
   7   6   0          0.36          3.50        13.96 o
   8   6   0         46.31         36.48        26.58 o
   9   6   0          0.57          4.97        26.17 o
  10   6   0         13.96         16.90        28.23 o
  11   6   0          6.85          9.44        27.11 o
  12   6   0         14.08         17.20        18.00 o
  13   6   0         17.28         12.97        15.49 o
  14   6   0          4.16         12.45        15.78 o
 -10   7   0          4.12          1.24        24.40 o
  -9   7   0          0.01          0.30        27.97 o
  -8   7   0          7.05          6.24        19.32 o
  -7   7   0         15.09         21.39        16.85 o
  -6   7   0         53.22         45.94        16.28 o
  -5   7   0          5.80         12.85        15.41 o
  -4   7   0         21.19         34.94        14.19 o
  -3   7   0          4.30          2.09        20.49 o
  -2   7   0         23.31         15.98        17.23 o
  -1   7   0         78.99         65.43        36.66 o
   0   7   0        807.87        816.37        45.64 o
   1   7   0          4.02          0.36        37.33 o
   2   7   0          2.14          4.24        27.68 o
   3   7   0         83.79        105.42        45.64 o
   4   7   0         74.07        105.46        21.93 o
   5   7   0         21.79         15.87        18.23 o
   6   7   0        251.34        237.58        23.61 o
   7   7   0          4.21         12.20        13.01 o
   8   7   0         32.52         32.01        18.96 o
   9   7   0         13.77         15.15        19.49 o
  10   7   0          6.16         10.59        20.27 o
  11   7   0          6.82          7.85        19.44 o
  12   7   0          2.60          4.50        17.89 o
  13   7   0         25.31         27.68        15.29 o
  14   7   0          8.52         15.86        14.65 o
 -10   8   0          9.96         17.93        19.83 o
  -9   8   0          0.43          0.09        25.29 o
  -8   8   0         21.99         28.40        19.13 o
  -7   8   0         36.33         20.13        16.25 o
  -6   8   0          8.20          9.65        16.61 o
  -5   8   0        188.67        215.00        18.12 o
  -4   8   0        105.20         90.55        16.56 o
  -3   8   0         13.95         13.92        14.70 o
  -2   8   0         30.85         46.34        17.09 o
  -1   8   0          4.88         10.32        17.23 o
   0   8   0         45.81         34.76        17.98 o
   1   8   0        202.63        210.85        28.27 o
   2   8   0        568.76        645.92        28.25 o
   3   8   0        494.36        457.60        35.14 o
   4   8   0         16.82         14.99        18.88 o
   5   8   0        109.77         89.78        16.75 o
   6   8   0         66.95         71.44        18.79 o
   7   8   0         70.39        105.29        14.42 o
   8   8   0         10.86          2.13        19.28 o
   9   8   0         94.82         73.67        20.71 o
  10   8   0         20.22         14.84        19.68 o
  11   8   0         32.76         33.67        19.17 o
  12   8   0          0.39          4.69        16.84 o
  13   8   0          5.30         12.58        13.88 o
  -9   9   0          0.48          3.20        13.17 o
  -8   9   0         24.72         36.71        26.18 o
  -7   9   0          0.19          3.55        15.42 o
  -6   9   0          5.09         12.73        16.40 o
  -5   9   0          1.00          2.95        16.77 o
  -4   9   0         35.29         57.77        16.82 o
  -3   9   0          0.27          3.94        14.95 o
  -2   9   0         13.30         14.63        18.60 o
  -1   9   0        146.09        149.28        19.09 o
   0   9   0          4.38          4.69        16.70 o
   1   9   0          0.21          2.38        22.23 o
   2   9   0         12.52          8.74        21.63 o
   3   9   0         11.79         32.81        22.24 o
   4   9   0         64.35        101.89        17.77 o
   5   9   0          4.00          8.28        13.43 o
   6   9   0          1.06          6.39        19.00 o
   7   9   0         21.80         17.57        19.30 o
   8   9   0          0.04          7.98        19.94 o
   9   9   0         50.27         28.56        20.52 o
  10   9   0         14.01         19.08        19.90 o
  11   9   0          0.77          2.73        18.18 o
  12   9   0          3.77          3.54        16.04 o
  13   9   0          0.00          0.83        13.05 o
  -8  10   0          0.99          8.26        18.79 o
  -7  10   0          3.28          8.95        16.60 o
  -6  10   0          0.06          2.03        15.18 o
  -5  10   0          3.60         10.06        16.15 o
  -4  10   0          5.83         10.84        16.59 o
  -3  10   0          0.79         11.24        20.99 o
  -2  10   0          0.01          0.40        19.66 o
  -1  10   0        260.06        266.50        24.09 o
   0  10   0        102.21        103.69        25.55 o
   1  10   0         97.74         90.74        16.21 o
   2  10   0        199.26        254.37        28.62 o
   3  10   0        167.23        166.50        26.74 o
   4  10   0         58.54         81.04        18.62 o
   5  10   0          8.34          6.45        14.40 o
   6  10   0          0.83          5.34        20.11 o
   7  10   0         13.48         12.95        19.23 o
   8  10   0          4.98         17.72        20.41 o
   9  10   0         85.57         79.80        21.03 o
  10  10   0          0.08         12.42        19.18 o
  11  10   0          0.22          0.86        17.67 o
  12  10   0          4.30          5.18        14.80 o
  13  10   0          0.04          0.02        15.97 o
  -8  11   0          0.87          0.15        14.29 o
  -7  11   0          0.21          1.85        19.52 o
  -6  11   0          3.52          0.40        21.24 o
  -5  11   0          5.70         16.45        24.56 o
  -4  11   0          1.24          0.51        19.70 o
  -3  11   0          4.42          6.74        20.49 o
  -2  11   0         26.51         54.18        27.01 o
  -1  11   0          0.75          0.01        26.45 o
   0  11   0         20.60         20.33        16.73 o
   1  11   0          4.59          6.07        25.11 o
   2  11   0         55.57         66.45        26.56 o
   3  11   0         20.67         29.09        19.23 o
   4  11   0        104.50        111.71        21.07 o
   5  11   0         40.58         42.43        15.57 o
   6  11   0          0.04          0.13        15.80 o
   7  11   0         18.02          5.07        19.61 o
   8  11   0         48.53         32.04        19.87 o
   9  11   0          1.85          0.81        19.49 o
  10  11   0          0.49          6.01        18.48 o
  11  11   0          2.84         15.10        16.77 o
  12  11   0          2.22          0.93        13.43 o
  -7  12   0          0.02          0.02        15.37 o
  -6  12   0          2.65         11.38        21.00 o
  -5  12   0          2.58         12.81        24.32 o
  -4  12   0          0.87         12.63        16.96 o
  -3  12   0          2.76          5.10        18.53 o
  -2  12   0         59.26         56.34        17.79 o
  -1  12   0         17.58         42.87        17.16 o
   0  12   0         37.07         80.36        18.18 o
   1  12   0          3.05          1.36        26.26 o
   2  12   0          0.54          5.92        27.47 o
   3  12   0         41.12         54.16        19.85 o
   4  12   0          0.87          3.06        19.86 o
   5  12   0         78.15         74.43        16.10 o
   6  12   0         96.05         82.01        15.91 o
   7  12   0        134.70        106.62        20.71 o
   8  12   0         67.04         88.45        20.45 o
   9  12   0          0.00          0.12        18.09 o
  10  12   0          5.99         12.32        16.51 o
  11  12   0          0.04          5.10        14.41 o
  12  12   0          0.06          0.93        15.12 o
  -6  13   0          0.03          0.32        14.99 o
  -5  13   0          0.61          0.12        19.58 o
  -4  13   0          0.19          4.83        23.28 o
  -3  13   0         14.42         14.23        15.87 o
  -2  13   0         17.76         16.76        17.14 o
  -1  13   0        504.33        558.85        22.74 o
   0  13   0         51.14         67.11        16.90 o
   1  13   0         15.46         10.41        25.54 o
   2  13   0          0.26          2.40        18.69 o
   3  13   0          9.19         16.35        18.87 o
   4  13   0          1.13          7.84        19.15 o
   5  13   0          0.17          2.40        14.96 o
   6  13   0         10.79          7.36        17.19 o
   7  13   0         48.14         65.10        19.32 o
   8  13   0          4.84          4.80        17.58 o
   9  13   0          0.07          0.01        16.77 o
  10  13   0          6.84          6.98        14.56 o
  11  13   0          1.26          4.69        16.30 o
  -4  14   0          0.84          0.56        17.49 o
  -3  14   0         13.75          9.24        20.24 o
  -2  14   0         65.86         73.24        23.07 o
  -1  14   0         99.70        146.58        16.50 o
   0  14   0        154.38        186.56        24.99 o
   1  14   0          2.44         12.23        17.35 o
   2  14   0          0.61          0.06        17.49 o
   3  14   0          0.37          1.17        17.86 o
   4  14   0          1.57          6.23        14.51 o
   5  14   0          1.41          4.52        14.07 o
   6  14   0          0.04          0.22        24.98 o
   7  14   0          0.36          0.04        16.51 o
   8  14   0          0.25          0.49        15.74 o
   9  14   0          1.03          2.45        14.40 o
  10  14   0          0.13         18.32        16.85 o
  -2  15   0         16.43         15.12        17.86 o
  -1  15   0          3.34          0.64        20.01 o
   0  15   0          5.71          8.93        22.39 o
   1  15   0         13.58          7.72        15.05 o
   2  15   0          7.25          8.14        15.72 o
   3  15   0          1.49          3.43        13.21 o
   4  15   0          0.01          4.25        13.19 o
   5  15   0          0.30          4.84        14.47 o
   6  15   0          5.25          4.03        14.79 o
   7  15   0          0.09          0.54        14.06 o
   8  15   0          0.28          2.10        12.68 o
   9  15   0          4.09          8.95        15.12 o
  -1  16   0          8.85          0.68        16.55 o
   0  16   0          1.92          2.27        12.61 o
   1  16   0          4.32          3.65        13.33 o
   2  16   0          0.85          0.93        13.77 o
   3  16   0          0.13          3.91        13.99 o
   4  16   0          0.52          2.89        17.77 o
   5  16   0          0.00          6.72        11.34 o
   6  16   0          0.36          0.10        16.94 o
   7  16   0          2.83         11.43        15.42 o
  -7 -16   1          0.60          1.59        14.48 o
  -6 -16   1          0.07          0.08        16.36 o
  -5 -16   1          0.27          1.71        11.32 o
  -4 -16   1          0.16          0.03        17.56 o
  -3 -16   1          5.61          5.74        13.54 o
  -2 -16   1          2.15          2.00        14.05 o
  -1 -16   1          8.73         10.03        13.32 o
   0 -16   1          7.36          6.52        12.21 o
   1 -16   1          0.77          0.15        15.40 o
  -9 -15   1          2.34          0.04        14.27 o
  -8 -15   1          0.29          0.12        17.87 o
  -7 -15   1          0.16          2.65        13.11 o
  -6 -15   1          0.19          3.33        11.03 o
  -5 -15   1          2.28          5.13        13.71 o
  -4 -15   1          0.22          2.06        12.50 o
  -3 -15   1          0.00          2.50        17.23 o
  -2 -15   1          4.91         11.00        17.30 o
  -1 -15   1          4.37         16.48        23.50 o
   0 -15   1         46.23         17.65        22.51 o
   1 -15   1         66.74         38.46        21.38 o
   2 -15   1         32.55         26.14        11.61 o
 -10 -14   1          3.75          4.93        16.13 o
  -9 -14   1          0.60          4.64        13.30 o
  -8 -14   1          5.75         10.13        15.05 o
  -7 -14   1          0.06          0.19        15.81 o
  -6 -14   1          9.53          4.66        15.08 o
  -5 -14   1          3.66          7.01        13.85 o
  -4 -14   1          9.11         10.87        14.20 o
  -3 -14   1          2.48          6.21        14.34 o
  -2 -14   1          0.06          4.82        16.39 o
  -1 -14   1         33.66         65.99        28.98 o
   0 -14   1          0.05          0.01        19.83 o
   1 -14   1        253.90        256.57        24.46 o
   2 -14   1         97.80         80.00        22.46 o
   3 -14   1         43.31         19.26        20.87 o
   4 -14   1          7.52          9.15        16.63 o
 -11 -13   1          0.15          0.24        16.31 o
 -10 -13   1          0.87          5.53        13.96 o
  -9 -13   1          6.13         14.29        15.95 o
  -8 -13   1          4.60         10.82        17.79 o
  -7 -13   1          6.86         12.73        18.65 o
  -6 -13   1          9.72         18.54        17.11 o
  -5 -13   1         42.69         65.67        15.23 o
  -4 -13   1          2.22          6.83        15.25 o
  -3 -13   1         20.70         26.75        18.69 o
  -2 -13   1         11.70          5.01        17.88 o
  -1 -13   1          5.01         14.41        23.58 o
   0 -13   1          2.82         11.31        16.37 o
   1 -13   1          0.04          0.03        16.41 o
   2 -13   1         91.77         67.51        26.09 o
   3 -13   1         57.07         41.30        24.34 o
   4 -13   1         19.77         23.51        21.53 o
   5 -13   1          3.52          3.18        19.09 o
   6 -13   1          0.93          8.07        14.96 o
 -12 -12   1          0.33          0.92        14.32 o
 -11 -12   1          0.62          1.21        13.73 o
 -10 -12   1          1.28          4.34        16.36 o
  -9 -12   1         16.78         20.32        18.05 o
  -8 -12   1         12.73          9.33        19.06 o
  -7 -12   1         77.87         61.87        19.89 o
  -6 -12   1          1.65          6.44        15.21 o
  -5 -12   1         26.99         28.56        15.33 o
  -4 -12   1         55.93         42.17        20.18 o
  -3 -12   1          4.67         10.46        18.55 o
  -2 -12   1         33.09         18.75        25.39 o
  -1 -12   1          0.08          1.08        16.10 o
   0 -12   1          0.17          6.62        15.92 o
   1 -12   1          5.02          4.14        17.31 o
   2 -12   1         19.53         37.78        17.60 o
   3 -12   1         10.32         19.49        25.15 o
   4 -12   1          0.49          3.13        26.54 o
   5 -12   1          3.89          0.04        22.71 o
   6 -12   1          3.09          0.33        19.94 o
   7 -12   1          1.36          7.95        15.29 o
 -12 -11   1          0.04          0.04        18.15 o
 -11 -11   1         10.04         19.93        19.02 o
 -10 -11   1          4.87         12.28        18.21 o
  -9 -11   1          0.13          7.98        19.68 o
  -8 -11   1         28.53         40.83        19.75 o
  -7 -11   1         22.78         11.40        19.67 o
  -6 -11   1          2.45          2.58        15.37 o
  -5 -11   1         14.10         19.83        15.89 o
  -4 -11   1          0.40          3.65        19.02 o
  -3 -11   1         67.39         60.47        19.67 o
  -2 -11   1          0.17          1.87        24.74 o
  -1 -11   1         10.85         21.57        16.76 o
   0 -11   1          5.73          5.51        16.34 o
   1 -11   1         19.38         38.27        17.86 o
   2 -11   1         10.92         12.16        19.57 o
   3 -11   1          0.87          0.63        19.97 o
   4 -11   1          9.59         22.86        19.59 o
   5 -11   1          1.27          7.13        20.00 o
   6 -11   1          0.01          4.39        23.98 o
   7 -11   1          2.32          7.82        20.03 o
   8 -11   1          0.20          0.05        13.49 o
 -13 -10   1          0.77          0.23        15.12 o
 -12 -10   1          1.64          5.67        14.72 o
 -11 -10   1          0.25          0.01        17.43 o
 -10 -10   1         10.87         15.90        19.37 o
  -9 -10   1         21.13         17.50        19.95 o
  -8 -10   1          8.68          7.65        19.46 o
  -7 -10   1         15.79         19.97        20.11 o
  -6 -10   1          3.88          5.10        14.97 o
  -5 -10   1         12.10         16.91        14.86 o
  -4 -10   1        172.77        168.86        20.88 o
  -3 -10   1         48.90         45.98        24.49 o
  -2 -10   1         54.50         67.87        23.84 o
  -1 -10   1         20.26         37.21        15.54 o
   0 -10   1         55.24         66.40        14.84 o
   1 -10   1        100.83        120.00        19.80 o
   2 -10   1         54.61         68.32        20.27 o
   3 -10   1         13.37         10.52        19.91 o
   4 -10   1          4.71         10.95        16.19 o
   5 -10   1          0.05          4.86        15.58 o
   6 -10   1          0.52          0.01        20.50 o
   7 -10   1          0.22         12.57        17.91 o
   8 -10   1          2.95          7.05        18.77 o
 -13  -9   1          4.77         20.52        17.96 o
 -12  -9   1          1.20          7.23        15.83 o
 -11  -9   1          1.23          6.38        18.08 o
 -10  -9   1          0.81          3.57        19.33 o
  -9  -9   1          5.54          0.13        19.86 o
  -8  -9   1        102.43        102.72        20.89 o
  -7  -9   1          1.19          1.59        18.91 o
  -6  -9   1         74.66         54.82        14.67 o
  -5  -9   1         14.00         30.99        14.11 o
  -4  -9   1         22.35         27.60        17.39 o
  -3  -9   1         42.07         41.00        23.20 o
  -2  -9   1        125.45        139.57        23.71 o
  -1  -9   1          1.26          5.92        20.51 o
   0  -9   1         27.67         31.97        16.93 o
   1  -9   1          0.26          1.55        17.60 o
   2  -9   1         29.63         30.52        14.54 o
   3  -9   1         61.63         40.59        15.64 o
   4  -9   1         20.80         17.36        15.87 o
   5  -9   1        140.91        128.33        17.10 o
   6  -9   1          7.45         14.09        16.29 o
   7  -9   1         22.19          8.92        20.62 o
   8  -9   1          5.40          8.82        17.82 o
   9  -9   1          0.09          0.00        16.77 o
 -13  -8   1          2.61          3.44        13.64 o
 -12  -8   1         25.68         33.32        17.27 o
 -11  -8   1          0.77          0.49        19.15 o
 -10  -8   1         33.17         39.62        20.46 o
  -9  -8   1         88.93         54.92        20.35 o
  -8  -8   1         18.20          9.29        19.11 o
  -7  -8   1         12.08          7.18        17.73 o
  -6  -8   1         49.95         31.97        18.38 o
  -5  -8   1         56.91         66.88        14.98 o
  -4  -8   1          7.23          1.01        15.48 o
  -3  -8   1          5.46          1.56        16.72 o
  -2  -8   1        471.51        456.17        39.23 o
  -1  -8   1        135.99        130.02        24.62 o
   0  -8   1         50.99         81.77        25.27 o
   1  -8   1          1.14          3.93        16.23 o
   2  -8   1         96.63        113.54        17.65 o
   3  -8   1          1.31          4.62        13.90 o
   4  -8   1        111.57         99.29        16.25 o
   5  -8   1        278.50        339.34        19.26 o
   6  -8   1        137.67        124.28        17.94 o
   7  -8   1        144.22        141.23        17.57 o
   8  -8   1          1.00          0.10        19.30 o
   9  -8   1          4.88          8.82        14.87 o
  10  -8   1          0.34          5.52        19.80 o
 -13  -7   1          9.48         14.96        14.35 o
 -12  -7   1          8.55         21.88        17.49 o
 -11  -7   1          6.53          4.54        19.47 o
 -10  -7   1        155.09        160.70        20.85 o
  -9  -7   1         14.45          9.18        19.82 o
  -8  -7   1         64.00         42.02        19.24 o
  -7  -7   1         15.93         14.62        17.08 o
  -6  -7   1          2.70         10.29        20.19 o
  -5  -7   1         48.21         23.52        16.29 o
  -4  -7   1          8.94          2.66        17.31 o
  -3  -7   1       1148.40       1120.07        76.16 o
  -2  -7   1         87.27         92.89        17.59 o
  -1  -7   1        288.23        289.75        38.51 o
   0  -7   1         12.11          6.86        35.15 o
   1  -7   1        148.04        140.99        37.96 o
   2  -7   1        101.46         86.56        17.41 o
   3  -7   1         42.22         49.29        15.89 o
   4  -7   1          0.54          0.08        13.45 o
   5  -7   1        564.34        544.80        19.53 o
   6  -7   1         21.11         16.73        16.58 o
   7  -7   1        248.56        218.37        18.12 o
   8  -7   1         14.30         12.53        16.01 o
   9  -7   1          4.57         20.34        27.36 o
  10  -7   1          0.68         12.10        13.06 o
 -14  -6   1          0.26          0.78        15.41 o
 -13  -6   1         58.66         55.52        15.79 o
 -12  -6   1        192.79        206.37        20.89 o
 -11  -6   1         17.91         17.36        18.56 o
 -10  -6   1        246.20        251.75        21.42 o
  -9  -6   1        132.31        139.98        20.25 o
  -8  -6   1         40.52         40.00        17.76 o
  -7  -6   1         14.96          8.14        23.13 o
  -6  -6   1        124.75         88.25        27.00 o
  -5  -6   1        158.04        133.71        41.46 o
  -4  -6   1          1.53         10.08        42.55 o
  -3  -6   1       1438.94       1466.80        69.28 o
  -2  -6   1         25.28         43.64        40.62 o
  -1  -6   1        104.00        116.25        26.44 o
   0  -6   1          5.56          2.01        30.07 o
   1  -6   1         49.69         10.02        33.93 o
   2  -6   1         58.27         42.05        29.83 o
   3  -6   1       1943.69       1965.78        77.90 o
   4  -6   1        308.41        338.51        19.76 o
   5  -6   1          0.11          3.01        12.17 o
   6  -6   1        156.36        164.47        14.00 o
   7  -6   1         28.05         39.30        16.62 o
   8  -6   1        110.68         93.19        17.24 o
   9  -6   1         15.88         19.44        27.96 o
  10  -6   1          3.93          9.52        27.34 o
  11  -6   1          8.15          8.04        22.50 o
 -13  -5   1          0.29          1.90        15.34 o
 -12  -5   1         34.12         26.75        17.00 o
 -11  -5   1        170.13        170.67        20.57 o
 -10  -5   1         62.20         82.24        19.50 o
  -9  -5   1        204.80        194.11        20.77 o
  -8  -5   1         36.51         43.57        17.53 o
  -7  -5   1        284.75        329.68        26.07 o
  -6  -5   1        942.35       1037.22        50.12 o
  -5  -5   1         87.31        108.74        37.86 o
  -4  -5   1        444.11        536.97        46.33 o
  -3  -5   1          2.83          0.56        40.36 o
  -2  -5   1       2357.70       2191.15        38.65 o
  -1  -5   1        256.64        258.73        13.79 o
   0  -5   1        605.13        464.48        30.63 o
   1  -5   1          1.16          0.67        32.25 o
   2  -5   1        422.25        332.04        32.46 o
   3  -5   1        158.89        117.64        35.62 o
   4  -5   1        436.35        416.18        18.31 o
   5  -5   1         38.23         43.33        13.13 o
   6  -5   1          8.46         11.20        12.43 o
   7  -5   1         39.48         39.28        14.08 o
   8  -5   1         24.71         34.07        14.18 o
   9  -5   1         30.00         17.44        29.32 o
  10  -5   1          8.49         12.98        29.10 o
  11  -5   1          0.45          1.21        23.17 o
  12  -5   1          0.00          4.88        17.56 o
 -13  -4   1          1.42          5.04        12.08 o
 -12  -4   1         47.21         61.44        18.16 o
 -11  -4   1         29.47         36.49        18.72 o
 -10  -4   1         56.08         58.97        19.67 o
  -9  -4   1         12.43         17.51        18.39 o
  -8  -4   1          0.35         11.68        16.80 o
  -7  -4   1         80.65        112.87        40.68 o
  -6  -4   1        250.53        289.13        32.93 o
  -5  -4   1        414.10        352.95        57.32 o
  -4  -4   1         14.77         36.85        28.98 o
  -3  -4   1        401.46        370.83        42.37 o
  -2  -4   1       1404.01       1290.82        46.20 o
  -1  -4   1       2073.69       1854.51        64.99 o
   0  -4   1        398.82        360.58        24.75 o
   1  -4   1        335.37        280.70        44.71 o
   2  -4   1       1884.65       1690.90        54.16 o
   3  -4   1       2363.70       2137.55        62.99 o
   4  -4   1        135.12        127.37        33.39 o
   5  -4   1          0.08          3.44        13.50 o
   6  -4   1        111.54        130.58        12.50 o
   7  -4   1          5.48          5.04        12.68 o
   8  -4   1         18.24         20.40        13.98 o
   9  -4   1          8.47         15.66        20.09 o
  10  -4   1          0.03          0.66        28.00 o
  11  -4   1          0.17          0.60        26.54 o
  12  -4   1          0.04          3.20        21.42 o
 -13  -3   1          9.96          5.58        15.16 o
 -12  -3   1          7.00          9.16        17.94 o
 -11  -3   1         90.28         97.87        20.02 o
 -10  -3   1        197.27        202.87        21.68 o
  -9  -3   1          0.52          9.82        18.58 o
  -8  -3   1         37.06         40.24        16.61 o
  -7  -3   1         16.55          5.41        29.88 o
  -6  -3   1        258.95        288.84        24.34 o
  -5  -3   1         15.27         25.00        26.15 o
  -4  -3   1        299.67        336.59        33.14 o
  -3  -3   1        146.63        183.13        13.63 o
  -2  -3   1       5149.90       5847.03       366.21 o
  -1  -3   1       8179.11       8422.37       328.41 o
   0  -3   1       1471.63       1756.16        37.36 o
   1  -3   1          0.08          3.27        23.39 o
   2  -3   1       8100.48       7222.23        81.15 o
   3  -3   1       1494.65       1416.99        46.77 o
   4  -3   1       1244.79       1359.79        21.49 o
   5  -3   1         21.51         13.84        19.46 o
   6  -3   1         43.26         35.76        17.40 o
   7  -3   1          0.00          3.45        13.70 o
   8  -3   1         78.41         51.02        15.69 o
   9  -3   1        167.78        160.09        21.84 o
  10  -3   1         25.15         26.80        21.31 o
  11  -3   1          1.78          2.32        27.54 o
  12  -3   1          8.30          0.27        22.17 o
 -13  -2   1          0.41         10.11        20.19 o
 -12  -2   1          1.38          4.54        18.07 o
 -11  -2   1          0.10          5.86        14.71 o
 -10  -2   1         68.66         83.67        16.05 o
  -9  -2   1         76.12         70.26        14.72 o
  -8  -2   1         88.35         92.45        13.82 o
  -7  -2   1          0.17          5.84        35.20 o
  -6  -2   1        409.73        476.25        63.75 o
  -5  -2   1        556.28        539.91        28.57 o
  -4  -2   1        521.17        500.19        23.33 o
  -3  -2   1         28.63         18.81        14.62 o
  -2  -2   1       1618.97       1331.15        35.78 o
   0  -2   1       2649.61       2254.79        63.48 o
   1  -2   1       1055.28        997.80        18.61 o
   2  -2   1      14966.64      13904.46       420.32 o
   3  -2   1       2287.67       2380.62        39.60 o
   4  -2   1        635.45        658.81        18.59 o
   5  -2   1        519.25        617.71        23.58 o
   6  -2   1          6.50          8.49        16.57 o
   7  -2   1         50.73         44.80        11.51 o
   8  -2   1        201.35        210.65        16.73 o
   9  -2   1        215.05        215.54        22.39 o
  10  -2   1          7.10          0.00        20.38 o
  11  -2   1          0.54          0.40        25.15 o
  12  -2   1          1.39          8.11        24.17 o
  13  -2   1          0.04         10.09        17.34 o
 -13  -1   1         14.07         12.30        20.40 o
 -12  -1   1         46.73         54.90        18.46 o
 -11  -1   1          1.60          3.97        18.50 o
 -10  -1   1         82.23         67.03        15.95 o
  -9  -1   1         83.50         89.03        15.66 o
  -8  -1   1          0.57          0.96        13.65 o
  -7  -1   1          1.03          5.66        31.26 o
  -6  -1   1         96.62        133.18        25.70 o
  -5  -1   1        348.30        261.52        21.44 o
  -4  -1   1         35.42         61.00        23.92 o
  -3  -1   1          0.89          0.64         9.12 o
  -2  -1   1       3166.18       3442.32       114.66 o
  -1  -1   1      18635.98      19315.18       135.65 o
   0  -1   1      47939.88      49770.90       247.75 o
   2  -1   1       1192.64       1270.99        16.49 o
   3  -1   1        145.42        159.65        17.68 o
   4  -1   1       1240.36       1277.06        48.30 o
   5  -1   1        119.94         96.02        27.45 o
   6  -1   1          6.62          6.57        13.74 o
   7  -1   1          0.32          2.45         9.86 o
   8  -1   1          1.01         10.29        11.55 o
   9  -1   1          1.31          5.07        15.69 o
  10  -1   1        158.89        125.79        17.14 o
  11  -1   1          0.06          1.41        18.88 o
  12  -1   1          0.07          1.07        24.50 o
  13  -1   1          1.28          1.43        19.26 o
 -13   0   1         15.79         31.85        19.92 o
 -12   0   1          7.68          1.23        25.21 o
 -11   0   1          7.09          2.01        19.80 o
 -10   0   1        254.05        246.58        17.77 o
  -9   0   1          7.59          8.03        14.71 o
  -8   0   1        122.05        135.03        15.04 o
  -7   0   1         96.45         84.00        32.03 o
  -6   0   1         21.83         30.90        13.63 o
  -5   0   1         24.96         24.02        17.99 o
  -4   0   1        119.21        143.83        31.64 o
  -3   0   1        317.93        376.77        21.56 o
  -2   0   1        826.37        772.20        21.09 o
   1   0   1         43.75         94.07        17.68 o
   2   0   1       2721.71       2517.07        33.80 o
   3   0   1        472.09        512.49        17.98 o
   4   0   1        323.15        342.90        36.34 o
   5   0   1        336.49        288.63        36.19 o
   6   0   1        215.39        236.32        33.65 o
   7   0   1        189.73        191.64        23.25 o
   8   0   1         38.80         48.91        13.55 o
   9   0   1        291.44        269.74        16.62 o
  10   0   1        146.98        135.28        17.03 o
  11   0   1         19.30         16.25        15.95 o
  12   0   1          7.33          2.89        23.64 o
  13   0   1          0.23          0.03        19.28 o
 -13   1   1          9.88         15.40        11.73 o
 -12   1   1          3.51          2.12        25.51 o
 -11   1   1          1.13          2.53        27.80 o
 -10   1   1          8.52         10.76        16.22 o
  -9   1   1        117.23        119.87        17.06 o
  -8   1   1         17.07          5.60        14.27 o
  -7   1   1        131.41        125.94        11.65 o
  -6   1   1        435.13        481.82        18.86 o
  -5   1   1          4.69         29.64        19.12 o
  -4   1   1        302.31        295.21        23.31 o
  -3   1   1       1174.11       1094.97        21.75 o
  -2   1   1         75.54         71.70        16.78 o
  -1   1   1       6861.94       7113.50        39.90 o
   1   1   1        475.69        574.73         7.67 o
   2   1   1       1279.30       1261.43        16.92 o
   3   1   1        648.69        651.92        21.32 o
   4   1   1        267.50        177.01        28.94 o
   5   1   1        150.04        123.12        33.61 o
   6   1   1          8.36          4.64        28.40 o
   7   1   1        164.14        162.49        33.33 o
   8   1   1         19.31          8.40        12.51 o
   9   1   1        169.81        194.58        15.55 o
  10   1   1        257.47        212.71        16.80 o
  11   1   1          5.62          4.73        15.35 o
  12   1   1          4.67          9.15        17.61 o
  13   1   1          9.48         18.01        19.62 o
 -13   2   1          6.56          0.67        17.55 o
 -12   2   1          1.59          0.20        22.50 o
 -11   2   1          4.42          5.31        27.06 o
 -10   2   1         55.15         36.85        29.24 o
  -9   2   1          4.78         18.54        16.14 o
  -8   2   1          1.32          6.83        13.02 o
  -7   2   1        149.48        122.75        12.31 o
  -6   2   1         80.52         71.20        15.66 o
  -5   2   1        129.02        103.89        20.29 o
  -4   2   1        859.81       1016.90        22.41 o
  -3   2   1        343.96        345.38        17.99 o
  -1   2   1       3878.20       3864.33        21.88 o
   0   2   1        775.23        688.51        20.84 o
   1   2   1       1174.34       1114.30        28.51 o
   2   2   1        170.08        194.99        18.92 o
   3   2   1       1245.88       1277.79        68.11 o
   4   2   1        119.18         97.00        29.05 o
   5   2   1         13.65         48.56        29.56 o
   6   2   1         27.67         41.32        29.32 o
   7   2   1        242.38        258.01        36.46 o
   8   2   1         58.61         44.22        12.55 o
   9   2   1        106.73         94.36        14.49 o
  10   2   1         93.31        110.88        19.20 o
  11   2   1         16.90         11.82        15.05 o
  12   2   1          3.12          6.37        14.22 o
  13   2   1          5.39         13.41        19.60 o
 -12   3   1          0.44          4.63        21.89 o
 -11   3   1          0.23          8.72        25.58 o
 -10   3   1          0.00          0.79        28.91 o
  -9   3   1         13.53         18.56        28.99 o
  -8   3   1         21.98          6.71        15.83 o
  -7   3   1         49.37         61.11        12.25 o
  -6   3   1         17.97         15.66        17.08 o
  -5   3   1        208.22        198.47        17.33 o
  -4   3   1        325.45        339.91        15.32 o
  -3   3   1        959.00        922.95        23.83 o
  -2   3   1       3184.17       3177.27        68.35 o
  -1   3   1       5079.11       4483.18        47.13 o
   0   3   1        940.50        889.44        21.35 o
   1   3   1       1460.21       1368.23        22.08 o
   2   3   1        150.13        122.60        18.56 o
   3   3   1         69.84        107.43        28.94 o
   4   3   1        201.99        267.85        36.20 o
   5   3   1        131.30        124.83        34.12 o
   6   3   1        456.78        556.41        39.31 o
   7   3   1         37.63         53.54        31.40 o
   8   3   1        255.51        263.00        14.53 o
   9   3   1          7.73          5.97        13.95 o
  10   3   1        139.31        132.82        16.00 o
  11   3   1        447.96        456.98        19.42 o
  12   3   1         67.65         54.21        14.40 o
  13   3   1          4.95         19.35        17.24 o
 -12   4   1          4.14         11.33        13.75 o
 -11   4   1         11.24          7.47        26.31 o
 -10   4   1          0.11          2.38        29.33 o
  -9   4   1        143.50        127.68        29.35 o
  -8   4   1          1.38          0.81        19.78 o
  -7   4   1         39.61         39.48        15.59 o
  -6   4   1        161.66        161.91        13.94 o
  -5   4   1         32.49         17.45        16.85 o
  -4   4   1       1199.85       1408.44        52.41 o
  -3   4   1          4.85         30.31        12.09 o
  -2   4   1        245.45        182.19        20.45 o
  -1   4   1       1033.83        808.76        47.98 o
   0   4   1         90.31        106.93        16.58 o
   1   4   1       2588.32       2516.13        84.71 o
   2   4   1       5455.37       5030.75        70.75 o
   3   4   1         66.94         49.33        32.46 o
   4   4   1        113.23        132.38        30.88 o
   5   4   1          0.24          0.01        31.40 o
   6   4   1        708.02        820.18        47.80 o
   7   4   1        431.89        591.70        44.23 o
   8   4   1         12.20          9.08        15.82 o
   9   4   1          0.06          0.35        13.22 o
  10   4   1         41.16         29.46        14.37 o
  11   4   1        287.22        312.91        20.58 o
  12   4   1        544.54        549.26        22.12 o
  13   4   1         57.27         50.33        16.82 o
 -12   5   1          0.19          3.10        11.16 o
 -11   5   1         26.81         19.41        24.44 o
 -10   5   1         69.03         86.07        28.70 o
  -9   5   1          0.66          8.83        29.73 o
  -8   5   1        344.37        260.36        23.12 o
  -7   5   1         15.59         12.53        19.47 o
  -6   5   1        125.19        145.75        19.11 o
  -5   5   1          1.54          3.84        12.68 o
  -4   5   1        518.46        567.73        56.25 o
  -3   5   1        742.66        724.74        43.48 o
  -2   5   1        512.77        486.41        40.28 o
  -1   5   1         61.80         68.58         9.71 o
   0   5   1          2.75          2.39        14.33 o
   1   5   1        888.29        853.87        54.70 o
   2   5   1        119.42        120.58        41.24 o
   3   5   1        519.18        452.53        43.16 o
   4   5   1        797.81        732.39        43.03 o
   5   5   1        587.43        551.80        43.11 o
   6   5   1        305.47        369.37        42.21 o
   7   5   1          9.31          0.17        34.91 o
   8   5   1         59.27         61.31        22.86 o
   9   5   1          1.50          0.12        25.92 o
  10   5   1          0.02          0.04        27.76 o
  11   5   1         17.08         26.41        28.46 o
  12   5   1        113.93        111.49        19.28 o
  13   5   1         84.43         64.76        16.19 o
 -11   6   1          5.56          1.10        20.59 o
 -10   6   1         13.30          1.79        26.50 o
  -9   6   1         34.41         29.74        27.77 o
  -8   6   1          2.94          6.09        19.51 o
  -7   6   1          3.00          2.37        18.96 o
  -6   6   1          0.00          0.19        15.29 o
  -5   6   1        160.58        174.27        17.97 o
  -4   6   1         35.22         16.88        18.79 o
  -3   6   1        276.91        253.11        19.84 o
  -2   6   1         59.76         56.08        29.58 o
  -1   6   1        116.25        130.29        35.71 o
   0   6   1         20.80         26.26        10.55 o
   1   6   1          8.52         21.34        13.53 o
   2   6   1        741.67        737.10        54.19 o
   3   6   1       1077.92       1017.53        59.25 o
   4   6   1       6630.66       6546.16       111.84 o
   5   6   1         31.80         53.16        18.26 o
   6   6   1        984.99       1171.71        56.23 o
   7   6   1         77.81        108.40        20.13 o
   8   6   1         14.45          9.86        23.86 o
   9   6   1         33.86         38.17        27.53 o
  10   6   1         15.41         16.47        26.81 o
  11   6   1          2.96          3.21        18.57 o
  12   6   1         21.92         44.35        18.34 o
  13   6   1         14.73         15.22        15.31 o
  14   6   1         12.93         25.99        16.73 o
 -10   7   1         15.89         26.52        23.41 o
  -9   7   1          4.10          8.59        27.43 o
  -8   7   1         67.67         39.97        20.25 o
  -7   7   1          4.92          6.97        19.82 o
  -6   7   1         24.28         24.10        15.90 o
  -5   7   1          5.42         18.13        15.30 o
  -4   7   1         11.04         16.89        13.71 o
  -3   7   1         37.17         40.72        21.90 o
  -2   7   1          4.00          4.42        17.00 o
  -1   7   1        652.47        606.96        24.68 o
   0   7   1         83.93         83.86        35.91 o
   1   7   1          0.81          1.98        32.71 o
   2   7   1       1289.50       1292.27        55.16 o
   3   7   1        117.02        118.92        51.42 o
   4   7   1        202.43        216.03        36.68 o
   5   7   1        608.11        629.15        25.55 o
   6   7   1        131.62         89.44        21.10 o
   7   7   1        162.88        150.69        14.78 o
   8   7   1        123.26        131.75        19.22 o
   9   7   1          6.18         11.74        18.92 o
  10   7   1         26.42         24.29        19.61 o
  11   7   1        140.23        122.76        20.05 o
  12   7   1         10.49          8.33        17.49 o
  13   7   1          0.71         15.24        14.87 o
  14   7   1          0.41          2.98        14.97 o
 -10   8   1         16.53         21.36         9.25 o
  -9   8   1          2.02         15.37        23.41 o
  -8   8   1         55.94         45.21        19.64 o
  -7   8   1          1.20         10.74        20.00 o
  -6   8   1          3.17          6.87        16.18 o
  -5   8   1          1.57          0.61        16.22 o
  -4   8   1         13.25         24.55        15.52 o
  -3   8   1         15.87          9.89        18.48 o
  -2   8   1         29.23         33.09        17.03 o
  -1   8   1         37.36         26.04        20.47 o
   0   8   1        110.48        153.62        21.97 o
   1   8   1          0.36          0.78        17.60 o
   2   8   1          4.27         14.01        17.54 o
   3   8   1         91.32        105.73        20.11 o
   4   8   1          0.01         15.87        26.25 o
   5   8   1         16.22          9.30        20.87 o
   6   8   1         59.87         46.05        16.14 o
   7   8   1        231.25        236.25        15.75 o
   8   8   1          0.89          3.82        14.52 o
   9   8   1          4.28          4.25        20.10 o
  10   8   1         12.90         12.64        19.27 o
  11   8   1         68.17         59.72        19.54 o
  12   8   1         13.03         27.26        17.37 o
  13   8   1         16.38         12.33        14.11 o
  -9   9   1          2.27          6.65        12.75 o
  -8   9   1          0.44         21.32        17.07 o
  -7   9   1          4.89          8.11        19.10 o
  -6   9   1          2.12          9.51        16.50 o
  -5   9   1         31.42         32.53        16.46 o
  -4   9   1         74.59         71.17        16.75 o
  -3   9   1          7.66          8.27        20.15 o
  -2   9   1         13.80          7.01        18.82 o
  -1   9   1         58.12         60.78        18.75 o
   0   9   1         29.10         41.66        17.83 o
   1   9   1        108.98        125.11        23.72 o
   2   9   1        638.57        699.20        32.29 o
   3   9   1        274.79        275.78        27.45 o
   4   9   1          0.10         12.08        17.05 o
   5   9   1          5.17         18.44        17.65 o
   6   9   1          0.00          0.90        14.24 o
   7   9   1         45.42         47.52        14.53 o
   8   9   1          4.20          4.55        14.92 o
   9   9   1         46.76         61.32        20.74 o
  10   9   1          0.33          2.47        19.70 o
  11   9   1          0.52          5.54        18.10 o
  12   9   1          7.94         18.29        16.73 o
  13   9   1          6.98          2.97        12.85 o
  -8  10   1          0.03          0.54        16.18 o
  -7  10   1          1.18          0.55        16.70 o
  -6  10   1         20.20         24.44        18.85 o
  -5  10   1          0.01          0.04        20.49 o
  -4  10   1         37.59         32.13        21.53 o
  -3  10   1         89.67        101.35        22.91 o
  -2  10   1        463.62        505.23        25.83 o
  -1  10   1         52.54         58.34        26.30 o
   0  10   1         12.59          1.44        25.04 o
   1  10   1         17.18         12.27        25.77 o
   2  10   1         14.81         24.99        25.78 o
   3  10   1        190.16        207.47        28.22 o
   4  10   1         10.73         17.79        18.01 o
   5  10   1         76.50         69.57        19.30 o
   6  10   1          9.50         10.23        14.20 o
   7  10   1         22.70         30.78        15.14 o
   8  10   1         28.44         23.61        15.51 o
   9  10   1         10.81          0.04        20.15 o
  10  10   1          1.56          6.73        18.92 o
  11  10   1          3.89          1.30        17.61 o
  12  10   1          0.02          0.31        15.51 o
  13  10   1          0.05          0.77        16.02 o
  -8  11   1          0.08          0.06        14.54 o
  -6  11   1          3.62          4.03        23.04 o
  -5  11   1          0.13          1.96        26.10 o
  -4  11   1          0.01          0.24        27.04 o
  -3  11   1         41.70         26.58        27.47 o
  -2  11   1          4.97         16.50        27.43 o
  -1  11   1         74.87         79.59        29.13 o
   0  11   1         85.16         77.55        29.20 o
   1  11   1         54.05         27.50        26.76 o
   2  11   1          4.08          0.68        27.18 o
   3  11   1          9.88         13.22        18.70 o
   4  11   1          6.87          3.91        19.06 o
   5  11   1          0.10          4.84        14.69 o
   6  11   1          7.33         14.53        20.66 o
   7  11   1          6.90         10.06        20.09 o
   8  11   1        115.73        152.42        21.25 o
   9  11   1          0.05          9.21        19.30 o
  10  11   1          0.00          3.83        18.51 o
  11  11   1          0.19          0.23        16.74 o
  12  11   1          0.00          1.08        13.76 o
  -7  12   1          0.62          1.34        15.85 o
  -6  12   1          0.05          1.62        21.60 o
  -5  12   1          6.25          5.29        23.17 o
  -4  12   1          1.18          0.08        24.47 o
  -3  12   1         28.42         30.11        25.79 o
  -2  12   1        609.83        676.32        36.52 o
  -1  12   1         29.82         50.14        28.31 o
   0  12   1         53.21         33.70        17.12 o
   1  12   1        197.82        223.32        30.73 o
   2  12   1         44.77         54.84        29.37 o
   3  12   1          1.47          4.39        19.26 o
   4  12   1         55.07         47.69        20.37 o
   5  12   1          0.76          6.74        15.03 o
   6  12   1          0.50          5.67        20.32 o
   7  12   1         24.33         30.16        19.15 o
   8  12   1         21.43         12.92        20.05 o
   9  12   1          5.42          4.79        18.28 o
  10  12   1          1.65          6.73        16.62 o
  11  12   1          1.05          1.31        14.33 o
  12  12   1          0.18          0.98        15.39 o
  -6  13   1          0.21          4.58        15.23 o
  -5  13   1          0.81          0.81        19.65 o
  -4  13   1          0.32          4.57        15.76 o
  -3  13   1          0.45          0.01        16.79 o
  -2  13   1          0.09          2.09        17.09 o
  -1  13   1        156.17        171.52        18.57 o
   0  13   1         76.68         86.91        26.87 o
   1  13   1         42.77         34.16        27.96 o
   2  13   1         22.02         13.59        19.47 o
   3  13   1          1.86          1.22        18.78 o
   4  13   1          0.52          3.93        19.57 o
   5  13   1          0.76          2.38        14.76 o
   6  13   1          0.22          1.50        27.46 o
   7  13   1          0.30          2.39        18.81 o
   8  13   1          0.02          5.35        18.03 o
   9  13   1         10.74          4.49        16.73 o
  10  13   1          2.91          7.17        14.73 o
  11  13   1          4.86          1.65        16.31 o
  -4  14   1          0.00          0.01        16.81 o
  -3  14   1          0.02          0.42        13.60 o
  -2  14   1          4.78          3.73        14.96 o
  -1  14   1         14.09         14.73        15.12 o
   0  14   1        101.22         99.41        25.46 o
   1  14   1         46.13         47.75        18.78 o
   2  14   1          0.04          0.52        18.28 o
   3  14   1          0.34          0.96        18.68 o
   4  14   1          5.32          5.53        14.32 o
   5  14   1          9.69          8.85        14.16 o
   6  14   1          0.02         15.48        17.11 o
   7  14   1          1.31         15.73        17.18 o
   8  14   1         24.09         53.26        17.05 o
   9  14   1          0.16          1.61        14.40 o
  10  14   1          1.53          4.19        16.56 o
  -2  15   1          2.15          3.18        17.32 o
  -1  15   1         10.96          3.99        13.60 o
   0  15   1          0.00          0.33        15.16 o
   1  15   1         45.37         56.84        29.19 o
   2  15   1          1.29          0.69        15.77 o
   3  15   1          1.72          4.82        13.34 o
   4  15   1          1.54          0.95        13.14 o
   5  15   1          1.06          4.15        14.95 o
   6  15   1          1.42          4.90        15.17 o
   7  15   1          0.64          0.29        14.17 o
   8  15   1          0.02          0.42        13.19 o
   9  15   1          4.58          2.35        14.42 o
   0  16   1          0.03          3.07        15.58 o
   1  16   1          0.50          0.05        17.79 o
   2  16   1          0.21          1.92        13.68 o
   3  16   1          0.02          3.03        11.00 o
   4  16   1          0.69          4.03        12.71 o
   5  16   1          3.42          6.54        12.45 o
   6  16   1          0.00          0.03        16.06 o
   7  16   1          0.11          2.70        14.58 o
  -7 -16   2          0.99          5.11        13.44 o
  -6 -16   2          0.95          6.36        15.77 o
  -5 -16   2          0.05          1.05        11.33 o
  -4 -16   2          1.39          7.28        17.74 o
  -3 -16   2          0.67          2.06        13.42 o
  -2 -16   2          3.98          2.07        13.69 o
  -1 -16   2         23.44         13.88        13.29 o
   0 -16   2          3.18          5.28        11.78 o
  -9 -15   2          0.00          5.85        13.41 o
  -8 -15   2          1.81         20.54        17.16 o
  -7 -15   2          3.45         14.54        19.27 o
  -6 -15   2          0.13          3.75        13.47 o
  -5 -15   2          4.95         12.78        20.24 o
  -4 -15   2          0.31          7.82        16.30 o
  -3 -15   2          0.59          2.58        16.83 o
  -2 -15   2          2.33          4.03        16.98 o
  -1 -15   2          2.35         14.93        16.61 o
   0 -15   2         14.70         21.59        22.74 o
   1 -15   2          8.66          7.71        12.16 o
   2 -15   2          0.50          9.04        12.89 o
 -10 -14   2          0.26          0.15        14.63 o
  -9 -14   2          3.48          4.44        18.29 o
  -8 -14   2          1.94          4.99        14.12 o
  -7 -14   2          9.22         12.84        11.87 o
  -6 -14   2          9.64         15.46        14.89 o
  -5 -14   2          8.37         11.02        13.52 o
  -4 -14   2          0.99          8.29        18.71 o
  -3 -14   2          0.25          0.29        18.77 o
  -2 -14   2          4.05          0.35        26.51 o
  -1 -14   2          0.26          0.02        27.04 o
   0 -14   2          0.34          0.10        21.23 o
   1 -14   2          4.59          6.74        22.23 o
   2 -14   2          6.59         14.20        19.90 o
   3 -14   2          0.84          0.22        18.47 o
   4 -14   2          0.44          0.19        16.80 o
 -11 -13   2          0.05          0.01        14.41 o
 -10 -13   2          0.42          0.08        19.42 o
  -9 -13   2          2.97          0.14        15.28 o
  -8 -13   2          6.88         10.07        16.33 o
  -7 -13   2          2.17          7.26        13.27 o
  -6 -13   2         35.26         31.18        16.95 o
  -5 -13   2         81.00         80.49        15.55 o
  -4 -13   2         13.52         12.88        15.14 o
  -3 -13   2          6.93         12.23        17.86 o
  -2 -13   2         19.93         30.05        29.69 o
  -1 -13   2          1.17          1.52        22.22 o
   0 -13   2          1.53          1.64        22.05 o
   1 -13   2         16.48          3.98        22.67 o
   2 -13   2         18.76         22.65        25.97 o
   3 -13   2         22.20         24.42        23.89 o
   4 -13   2          7.55         10.16        22.95 o
   5 -13   2          4.82          0.74        18.81 o
 -11 -12   2          1.42          1.74        19.06 o
 -10 -12   2          1.83         11.59        15.36 o
  -9 -12   2          7.92         13.89        17.30 o
  -8 -12   2         15.53         41.62        21.89 o
  -7 -12   2         10.39          5.16        14.54 o
  -6 -12   2         12.04         23.61        15.39 o
  -5 -12   2         32.83         35.99        15.95 o
  -4 -12   2         41.93         35.25        15.58 o
  -3 -12   2          2.16          4.13        18.14 o
  -2 -12   2         17.21         21.20        23.39 o
  -1 -12   2         32.04         50.70        17.00 o
   0 -12   2          2.35          6.24        24.21 o
   1 -12   2         62.02         69.86        27.58 o
   2 -12   2          0.71          2.25        27.08 o
   3 -12   2         21.31         29.08        26.15 o
   4 -12   2          6.31          6.92        25.69 o
   5 -12   2          0.32          0.19        22.19 o
   6 -12   2          0.01          6.10        18.97 o
 -12 -11   2          2.80          5.04        16.71 o
 -11 -11   2          4.63          7.00        14.87 o
 -10 -11   2          2.14          9.11        17.61 o
  -9 -11   2          0.88          7.28        18.73 o
  -8 -11   2          1.46          0.02        19.04 o
  -7 -11   2          1.71          0.48        15.16 o
  -6 -11   2         26.21         31.88        15.66 o
  -5 -11   2          9.06         17.42        15.75 o
  -4 -11   2         12.65         12.33        15.32 o
  -3 -11   2          4.21          3.38        18.12 o
  -2 -11   2          1.41         15.72        23.36 o
  -1 -11   2         28.37         41.80        16.72 o
   0 -11   2          0.02          0.13        16.46 o
   1 -11   2         72.10         88.74        24.32 o
   2 -11   2         23.58         19.12        21.45 o
   3 -11   2          2.26         15.42        21.97 o
   4 -11   2          5.63         19.43        21.05 o
   5 -11   2          1.37          0.16        19.48 o
   6 -11   2          2.65          2.35        18.51 o
   7 -11   2          0.76          0.36        19.67 o
 -12 -10   2          1.30          2.74        13.69 o
 -11 -10   2          0.02          4.66        16.35 o
 -10 -10   2          4.15          6.94        18.31 o
  -9 -10   2          7.45         10.78        18.96 o
  -8 -10   2         51.04         64.99        20.46 o
  -7 -10   2          0.00          0.76        15.26 o
  -6 -10   2          6.50          9.91        15.71 o
  -5 -10   2         15.53          9.21        15.00 o
  -4 -10   2         31.26         25.83        18.76 o
  -3 -10   2          7.47          0.09        23.05 o
  -2 -10   2          2.43          6.56        21.99 o
  -1 -10   2         95.88         98.01        16.22 o
   0 -10   2          6.01          4.28        13.94 o
   1 -10   2          9.85         12.84        14.58 o
   2 -10   2          0.05          7.30        18.92 o
   3 -10   2          0.10          0.00        34.09 o
   4 -10   2          0.68          0.32        35.10 o
   5 -10   2          2.79          0.05        32.60 o
   6 -10   2          0.00         11.15        19.41 o
   7 -10   2         48.78         52.91        40.49 o
   8 -10   2          1.54          0.03        17.85 o
 -13  -9   2          4.26          0.95        16.70 o
 -12  -9   2          1.54          4.55        14.82 o
 -11  -9   2          0.02          3.21        17.16 o
 -10  -9   2          5.00         19.66        19.14 o
  -9  -9   2        168.71        165.16        21.40 o
  -8  -9   2         83.66         91.44        20.59 o
  -7  -9   2          5.11         12.75        14.61 o
  -6  -9   2         15.64         10.79        14.67 o
  -5  -9   2          0.68          6.88        13.90 o
  -4  -9   2         42.18         34.90        17.20 o
  -3  -9   2         15.25         32.33        22.37 o
  -2  -9   2          0.12          0.23        20.18 o
  -1  -9   2        269.91        300.41        15.36 o
   0  -9   2         35.28         26.56        12.77 o
   1  -9   2         38.31         50.99        16.75 o
   2  -9   2         17.51         15.58        17.32 o
   3  -9   2          2.51          6.21        15.33 o
   4  -9   2         64.73         91.31        22.71 o
   5  -9   2          3.22          5.59        21.61 o
   6  -9   2          0.00          1.16        21.86 o
   7  -9   2         18.66         25.04        23.71 o
   8  -9   2          0.40          4.28        13.35 o
   9  -9   2          0.52          0.94        15.77 o
 -13  -8   2          8.28          7.66        18.55 o
 -12  -8   2          0.22          1.57        15.81 o
 -11  -8   2          0.03          1.90        18.13 o
 -10  -8   2          0.03          1.42        19.11 o
  -9  -8   2         17.69         10.38        19.30 o
  -8  -8   2        212.65        216.49        22.04 o
  -7  -8   2        216.95        193.94        15.56 o
  -6  -8   2         96.03        107.23        14.99 o
  -5  -8   2         16.32         25.37        11.88 o
  -4  -8   2          7.63          8.30        16.06 o
  -3  -8   2        138.70        136.67        25.95 o
  -2  -8   2        287.57        324.59        20.10 o
  -1  -8   2        495.91        548.30        20.44 o
   0  -8   2        202.46        186.23        21.66 o
   1  -8   2         44.07         63.70        15.67 o
   2  -8   2         15.86         21.72        13.28 o
   3  -8   2         69.15         84.08        14.71 o
   4  -8   2         23.70         33.87        15.12 o
   5  -8   2        247.74        258.31        18.96 o
   6  -8   2         18.80         14.68        22.25 o
   7  -8   2         39.67         48.75        22.75 o
   8  -8   2         10.54          8.50        19.95 o
   9  -8   2          0.17          1.69        12.31 o
 -13  -7   2          5.67         13.48        13.65 o
 -12  -7   2         84.56         86.79        17.37 o
 -11  -7   2          1.67          0.01        14.35 o
 -10  -7   2        107.76        101.70        16.16 o
  -9  -7   2         54.68         62.47        16.12 o
  -8  -7   2          0.90          3.48        15.40 o
  -7  -7   2         39.03         31.30        14.32 o
  -6  -7   2         70.98         85.06        15.00 o
  -5  -7   2          8.46         12.00        15.71 o
  -4  -7   2        827.95        914.10        54.85 o
  -3  -7   2         63.18         33.70        25.87 o
  -2  -7   2       2261.50       2380.11        68.79 o
  -1  -7   2       1370.23       1311.27        61.49 o
   0  -7   2         77.62         47.59        34.08 o
   1  -7   2        284.09        367.56        43.79 o
   2  -7   2        563.03        636.86        55.18 o
   3  -7   2        111.73        128.01        13.26 o
   4  -7   2          0.77          6.92        13.49 o
   5  -7   2         33.03         28.01        15.26 o
   6  -7   2          0.37         10.72        17.11 o
   7  -7   2         70.23         60.93        16.41 o
   8  -7   2          4.22          7.03        21.34 o
   9  -7   2          8.81         10.53        13.84 o
  10  -7   2          8.19          2.03        24.38 o
 -13  -6   2         24.07         10.94        13.96 o
 -12  -6   2          3.78          8.77        13.31 o
 -11  -6   2         74.54         65.44        18.98 o
 -10  -6   2        181.00        192.91        20.73 o
  -9  -6   2        337.01        354.15        23.06 o
  -8  -6   2         21.26         15.40        18.74 o
  -7  -6   2        172.74        164.32        18.58 o
  -6  -6   2          2.81         21.94        18.76 o
  -5  -6   2          2.41          1.13        24.53 o
  -4  -6   2          2.67          0.46        25.21 o
  -3  -6   2         12.49         22.59        21.98 o
  -2  -6   2         27.15         18.51        19.53 o
  -1  -6   2        449.54        457.30        16.01 o
   0  -6   2        541.05        578.32        37.18 o
   1  -6   2          0.80          0.08        33.01 o
   2  -6   2        700.57        713.76        43.23 o
   3  -6   2        583.71        606.06        49.08 o
   4  -6   2        153.44        194.73        13.37 o
   5  -6   2        102.13        116.47        13.00 o
   6  -6   2          3.15          2.92        12.91 o
   7  -6   2          6.45         12.25        14.01 o
   8  -6   2         63.68         47.12        21.42 o
   9  -6   2          0.02          1.09        19.39 o
  10  -6   2          2.11          7.98        26.92 o
  11  -6   2          0.08          0.64        21.14 o
 -13  -5   2          0.26          0.49        11.21 o
 -12  -5   2         39.18         35.82        16.77 o
 -11  -5   2         25.88         24.52        18.73 o
 -10  -5   2        113.58        120.69        21.19 o
  -9  -5   2        343.32        335.25        22.61 o
  -8  -5   2          3.17          4.30        18.38 o
  -7  -5   2         22.19         28.78        16.90 o
  -6  -5   2        128.88        103.73        26.82 o
  -5  -5   2        235.87        305.97        29.28 o
  -4  -5   2          4.04          5.00        24.40 o
  -3  -5   2         14.81         16.77        23.99 o
  -2  -5   2        878.77        896.37        25.06 o
  -1  -5   2        720.38        659.00        19.74 o
   0  -5   2        331.14        341.59        20.06 o
   1  -5   2        244.06        229.21        29.95 o
   2  -5   2         70.15         41.87        31.80 o
   3  -5   2          1.64          6.12        29.71 o
   4  -5   2        459.04        457.07        47.15 o
   5  -5   2        149.88        166.35        12.44 o
   6  -5   2        131.57        147.08        13.67 o
   7  -5   2          0.46         15.13        13.97 o
   8  -5   2         15.93         20.74        17.51 o
   9  -5   2          0.34          1.45        20.45 o
  10  -5   2         16.25         23.11        28.45 o
  11  -5   2          0.04          0.58        23.63 o
  12  -5   2          0.11          0.61        16.55 o
 -13  -4   2          2.39          5.32        11.64 o
 -12  -4   2          1.17          2.48        17.43 o
 -11  -4   2          3.25         12.26        18.78 o
 -10  -4   2        239.59        244.33        21.83 o
  -9  -4   2        100.97        103.80        20.06 o
  -8  -4   2         48.55         47.79        18.47 o
  -7  -4   2         43.48         56.83        23.22 o
  -6  -4   2         98.05        111.95        20.35 o
  -5  -4   2        415.37        407.55        23.16 o
  -4  -4   2        493.26        477.69        66.20 o
  -3  -4   2       8086.73       7841.49       145.47 o
  -2  -4   2       1969.62       1828.16        25.59 o
  -1  -4   2       2486.05       2455.09        23.09 o
   0  -4   2        540.06        545.78        17.29 o
   1  -4   2        676.89        693.49        40.96 o
   2  -4   2         35.92         34.11        27.28 o
   3  -4   2       2538.01       2278.60        59.10 o
   4  -4   2        852.83        854.35        32.32 o
   5  -4   2        348.67        313.22        16.90 o
   6  -4   2        119.27        138.13        13.93 o
   7  -4   2          2.79          2.69        12.78 o
   8  -4   2          4.82          5.22        17.16 o
   9  -4   2         46.20         47.64        17.61 o
  10  -4   2          1.23          1.61        29.24 o
  11  -4   2         17.86         18.06        26.35 o
  12  -4   2          4.41          0.02        20.35 o
 -13  -3   2          6.00         18.01        14.80 o
 -12  -3   2          9.13          9.35        18.01 o
 -11  -3   2          2.67          0.91        19.55 o
 -10  -3   2         22.53         11.89        19.46 o
  -9  -3   2         60.40         76.61        19.45 o
  -8  -3   2        122.20        137.45        17.85 o
  -7  -3   2        110.96         85.87        37.03 o
  -6  -3   2         92.54        109.60        21.77 o
  -5  -3   2         67.10         61.78        13.78 o
  -4  -3   2        756.48        763.86        17.44 o
  -3  -3   2          5.18         16.01        10.99 o
  -2  -3   2      12283.53      11778.41        80.75 o
  -1  -3   2       2423.24       2478.85        61.24 o
   0  -3   2        429.63        333.21        13.45 o
   1  -3   2         32.78         63.63        22.20 o
   2  -3   2       4108.19       3747.61        55.03 o
   3  -3   2        675.29        608.98        14.01 o
   4  -3   2          1.09          0.16        20.32 o
   5  -3   2          0.39          2.27        20.11 o
   6  -3   2         76.31         66.30        12.45 o
   7  -3   2         88.18         95.86        14.43 o
   8  -3   2         82.26         72.97        20.15 o
   9  -3   2         35.93         21.25        16.90 o
  10  -3   2         16.19         24.27        19.93 o
  11  -3   2         14.46          6.94        25.04 o
  12  -3   2          7.07          0.13        22.90 o
 -13  -2   2          1.57          4.99        21.08 o
 -12  -2   2         25.04         23.26        18.15 o
 -11  -2   2         96.36        101.86        19.74 o
 -10  -2   2         33.32         20.61        15.15 o
  -9  -2   2          8.48         19.09        14.71 o
  -8  -2   2         64.30         55.22        17.16 o
  -7  -2   2         10.70          1.92        37.81 o
  -6  -2   2         22.63         18.42        16.65 o
  -5  -2   2         46.95         31.07        16.53 o
  -4  -2   2        310.40        317.42        16.46 o
  -3  -2   2       2053.73       1926.22        28.74 o
  -2  -2   2        960.90       1079.68        23.68 o
  -1  -2   2      20335.88      18756.43        73.76 o
   0  -2   2         19.35          8.58         9.14 o
   1  -2   2        607.34        546.47         8.16 o
   2  -2   2      39075.27      36917.59       203.46 o
   3  -2   2        184.55        165.97        13.58 o
   4  -2   2         23.36         23.74        19.55 o
   5  -2   2          5.12          3.04        31.00 o
   6  -2   2         83.90         85.54        22.72 o
   7  -2   2         43.63         49.02        10.17 o
   8  -2   2          0.94          6.97        14.18 o
   9  -2   2        213.21        204.21        22.03 o
  10  -2   2         44.76         40.69        16.83 o
  11  -2   2          8.83         11.15        19.95 o
  12  -2   2          1.76          7.02        22.30 o
  13  -2   2          2.79          0.99        16.77 o
 -13  -1   2          3.94          0.74        21.39 o
 -12  -1   2          3.49          4.86        24.28 o
 -11  -1   2         43.63         51.86        19.95 o
 -10  -1   2        153.79        146.96        16.33 o
  -9  -1   2         18.61         17.06        15.41 o
  -8  -1   2        122.60         99.93        14.12 o
  -7  -1   2        561.12        580.78        45.02 o
  -6  -1   2        189.36        243.71        40.58 o
  -5  -1   2         35.02         39.83        23.60 o
  -4  -1   2         64.84        145.11        20.66 o
  -3  -1   2        615.76        714.40        21.10 o
  -2  -1   2        225.39        249.76        16.82 o
  -1  -1   2      12759.40      11691.56        53.85 o
   0  -1   2      17127.00      16051.93        35.82 o
   1  -1   2       4174.10       3893.34        34.32 o
   2  -1   2      24799.71      24507.55        64.07 o
   3  -1   2       5827.54       5522.80        97.60 o
   4  -1   2       1098.57       1130.95        45.86 o
   5  -1   2         81.00         41.17        30.85 o
   6  -1   2        270.67        291.95        38.32 o
   7  -1   2        152.80        161.52        12.81 o
   8  -1   2          0.42          0.84        12.06 o
   9  -1   2        131.00        124.72        16.35 o
  10  -1   2        139.85        147.66        21.37 o
  11  -1   2         22.38         26.13        19.64 o
  12  -1   2          2.08          0.17        22.88 o
  13  -1   2          1.94          4.64        18.63 o
 -13   0   2          9.04         18.24        19.66 o
 -12   0   2         19.63         30.55        17.08 o
 -11   0   2          9.82         10.75        19.55 o
 -10   0   2         20.19         32.74        20.02 o
  -9   0   2         63.97         54.49        15.69 o
  -8   0   2          9.95         16.70        13.30 o
  -7   0   2        756.35        811.90        23.84 o
  -6   0   2       2387.23       2788.52       135.35 o
  -5   0   2        921.92       1024.64       103.63 o
  -4   0   2         38.76         37.72        14.60 o
  -3   0   2         55.38         41.33        10.81 o
  -2   0   2        192.41        166.21         7.98 o
  -1   0   2        510.39        385.38        15.01 o
   0   0   2       1008.00       1030.26        11.35 o
   1   0   2       2284.55       2528.59        35.58 o
   2   0   2        423.40        500.40        18.17 o
   3   0   2       1430.86       1446.19        20.15 o
   4   0   2        208.99        216.76        33.87 o
   5   0   2        110.68        117.33        32.39 o
   6   0   2         45.66         42.13        31.29 o
   7   0   2        125.24        133.76        33.34 o
   8   0   2          7.86         11.34        11.38 o
   9   0   2        481.96        461.42        16.10 o
  10   0   2         73.19         79.72        15.72 o
  11   0   2         15.46         22.42        19.46 o
  12   0   2          1.73         11.87        17.69 o
  13   0   2         12.31          8.26        18.96 o
 -13   1   2          0.06          6.58        19.09 o
 -12   1   2          6.01          0.13        25.31 o
 -11   1   2          2.74          9.34        28.51 o
 -10   1   2        186.78        188.76        21.77 o
  -9   1   2          3.79          5.75        16.13 o
  -8   1   2        113.59        109.19        21.68 o
  -7   1   2         95.98         99.25        11.55 o
  -6   1   2        670.68        750.98        44.92 o
  -5   1   2       2305.51       2511.48       130.09 o
  -4   1   2         47.93         41.63        16.18 o
  -3   1   2         66.59         64.01         5.33 o
  -2   1   2        326.03        335.22        12.20 o
  -1   1   2      13421.82      13048.55        65.04 o
   0   1   2      11732.76      11485.96        82.39 o
   1   1   2        462.86        458.54        18.30 o
   2   1   2       1184.99       1409.61        16.62 o
   3   1   2        841.68        961.20        32.85 o
   4   1   2        124.67        211.13        36.27 o
   5   1   2          2.79         16.05        29.73 o
   6   1   2          5.31          8.30        28.35 o
   7   1   2          0.39          8.23        29.41 o
   8   1   2        155.03        154.78        11.61 o
   9   1   2        507.08        491.43        15.47 o
  10   1   2         14.36          7.55        12.72 o
  11   1   2          0.07          2.34        14.99 o
  12   1   2          0.02          2.19        17.26 o
  13   1   2         15.50          5.99        18.89 o
 -13   2   2          1.19          4.89        17.03 o
 -12   2   2          2.24         13.42        15.74 o
 -11   2   2          8.78         16.44        26.67 o
 -10   2   2          0.63          5.49        27.52 o
  -9   2   2         16.96         12.13        19.24 o
  -8   2   2          7.20         15.98        13.17 o
  -7   2   2        297.07        318.71        13.50 o
  -6   2   2        158.01        147.38        17.42 o
  -5   2   2          2.64         11.21        16.10 o
  -4   2   2        578.16        584.16        30.59 o
  -3   2   2        598.40        607.82        20.94 o
  -2   2   2        524.74        457.73        11.49 o
  -1   2   2          0.01          2.15         9.90 o
   0   2   2         22.00         30.70        15.13 o
   1   2   2       1062.75       1241.05        34.86 o
   2   2   2          7.48          0.61        10.33 o
   3   2   2       2226.48       2509.00        54.01 o
   4   2   2        523.43        486.42        37.55 o
   5   2   2         27.49         38.03        28.78 o
   6   2   2       1048.91       1058.88        45.34 o
   7   2   2         24.33         25.85        32.59 o
   8   2   2        101.91         96.44        10.75 o
   9   2   2         28.13         49.88        12.10 o
  10   2   2         57.67         71.67        12.64 o
  11   2   2         95.22         86.66        15.75 o
  12   2   2          9.21          9.76        14.46 o
  13   2   2          6.39          8.12        19.04 o
 -12   3   2          0.22          3.29        14.74 o
 -11   3   2         34.14         27.47        25.97 o
 -10   3   2         47.79         27.91        28.10 o
  -9   3   2         98.28         80.48        29.97 o
  -8   3   2         37.14         33.69        19.48 o
  -7   3   2          0.71          5.12        12.15 o
  -6   3   2        323.01        290.61        16.75 o
  -5   3   2        324.99        368.47        17.25 o
  -4   3   2        415.26        451.52        15.21 o
  -3   3   2        541.72        509.32        20.97 o
  -2   3   2       1909.64       1743.50        43.87 o
  -1   3   2        144.66        141.24        12.98 o
   0   3   2         74.42         45.33        16.86 o
   1   3   2       2054.87       2062.40        39.52 o
   2   3   2        132.23        190.88        36.74 o
   3   3   2          8.32          6.92         7.13 o
   4   3   2          0.04          2.19         9.06 o
   5   3   2        194.80        151.55        31.33 o
   6   3   2       1852.40       2361.57        61.77 o
   7   3   2        727.77        834.80        48.24 o
   8   3   2         10.71         13.16        10.20 o
   9   3   2         44.43         38.50        11.68 o
  10   3   2        172.03        183.54        13.74 o
  11   3   2         58.73         54.52        14.93 o
  12   3   2         44.14         50.65        14.15 o
  13   3   2          3.97         12.50        20.22 o
 -12   4   2          9.02         10.01        13.19 o
 -11   4   2          0.05          1.30        25.53 o
 -10   4   2         53.81         31.37        29.10 o
  -9   4   2         63.15         43.52        28.80 o
  -8   4   2        168.82        123.59        27.54 o
  -7   4   2         52.00         66.72        19.35 o
  -6   4   2          9.49          7.63        13.74 o
  -5   4   2          7.73         16.37        18.13 o
  -4   4   2        672.45        685.12        43.39 o
  -3   4   2         22.58          1.72        14.04 o
  -2   4   2       2376.93       2264.92        32.53 o
  -1   4   2          6.54          0.24        11.87 o
   0   4   2         15.51         21.83        18.53 o
   1   4   2        773.21        816.12        41.68 o
   2   4   2        741.01        699.83        26.42 o
   3   4   2         58.90         42.88        31.48 o
   4   4   2       1621.13       1708.32        55.95 o
   5   4   2       2274.27       2553.49        60.41 o
   6   4   2        235.12        263.57        37.78 o
   7   4   2        138.10        157.48        35.44 o
   8   4   2         40.71         33.00        12.34 o
   9   4   2          2.32         10.58        13.47 o
  10   4   2          3.31          8.11        11.98 o
  11   4   2        134.47        136.22        18.82 o
  12   4   2         24.56         28.78        17.43 o
  13   4   2          7.88          8.09        15.57 o
 -11   5   2          1.87          8.46        23.34 o
 -10   5   2          1.31         10.89        27.37 o
  -9   5   2         58.18         33.14        28.67 o
  -8   5   2          4.71          2.64        19.87 o
  -7   5   2          6.51          8.20        19.43 o
  -6   5   2          2.33          7.34        17.74 o
  -5   5   2         40.96         44.24        18.14 o
  -4   5   2         69.55         86.39        17.84 o
  -3   5   2          6.18          3.04        31.62 o
  -2   5   2         27.76         31.38        29.88 o
  -1   5   2       1015.88       1016.71       123.28 o
   0   5   2        395.71        421.80        15.85 o
   1   5   2          8.00          9.94        16.22 o
   2   5   2        500.81        463.27        14.53 o
   3   5   2        256.81        248.97        42.18 o
   4   5   2        643.72        606.59        45.25 o
   5   5   2       1297.17       1378.95        55.89 o
   6   5   2          0.00          0.89        31.49 o
   7   5   2          2.76         15.88        32.97 o
   8   5   2          0.13          0.61        22.81 o
   9   5   2         18.19          4.89        16.71 o
  10   5   2         12.68         18.50        17.21 o
  11   5   2          0.12          4.76        26.41 o
  12   5   2         17.73         14.80        18.11 o
  13   5   2          0.89         15.37        15.32 o
 -11   6   2         13.34         15.09        13.45 o
 -10   6   2          0.03          4.61        23.83 o
  -9   6   2          7.29          4.82        27.89 o
  -8   6   2         45.97         32.82        20.31 o
  -7   6   2         13.13         23.12        20.58 o
  -6   6   2         16.87         11.19        18.77 o
  -5   6   2         69.27         60.16        17.06 o
  -4   6   2         33.70         26.05        17.99 o
  -3   6   2        945.75        979.47        25.89 o
  -2   6   2        418.44        413.55        38.35 o
  -1   6   2        289.94        276.26        35.69 o
   0   6   2        396.20        388.79        58.94 o
   1   6   2       1533.41       1524.50        45.36 o
   2   6   2        687.86        688.19        61.45 o
   3   6   2         33.14         37.82        44.05 o
   4   6   2         72.97         38.50        40.20 o
   5   6   2          0.00         12.29        16.64 o
   6   6   2        674.20        776.96        24.24 o
   7   6   2        171.57        180.70        16.74 o
   8   6   2         21.44         13.96        22.81 o
   9   6   2         20.00          6.35        16.95 o
  10   6   2          1.33         13.70        14.31 o
  11   6   2         57.18         48.63        18.84 o
  12   6   2          0.16          2.09        17.74 o
  13   6   2          0.09          4.01        15.42 o
 -10   7   2          0.81          7.39        22.08 o
  -9   7   2          5.27         10.83        25.84 o
  -8   7   2         80.27         82.23        20.97 o
  -7   7   2          0.27          2.41        20.25 o
  -6   7   2          1.90          0.67        19.78 o
  -5   7   2          1.21          3.22        18.19 o
  -4   7   2        313.79        298.74        23.43 o
  -3   7   2        810.18        742.38        32.69 o
  -2   7   2        880.93        823.01        32.53 o
  -1   7   2          0.58          4.70        17.67 o
   0   7   2        101.04         87.36        35.92 o
   1   7   2          3.68          6.72        26.02 o
   2   7   2        194.91        210.55        32.69 o
   3   7   2        179.05         99.66        51.86 o
   4   7   2         18.37         39.64        17.87 o
   5   7   2        317.72        310.67        22.41 o
   6   7   2        141.85        143.56        22.77 o
   7   7   2        404.26        407.99        16.96 o
   8   7   2        122.27        114.28        15.39 o
   9   7   2          4.19          0.13        18.66 o
  10   7   2          0.83          2.90        14.40 o
  11   7   2         36.58         30.13        19.10 o
  12   7   2          2.49          5.70        17.51 o
  13   7   2          3.59         18.71        15.11 o
  14   7   2          0.24         11.85        14.66 o
 -10   8   2          0.15          0.08        16.29 o
  -9   8   2         40.35         51.90        23.96 o
  -8   8   2          1.38         12.20        18.39 o
  -7   8   2          0.06          1.40        19.36 o
  -6   8   2          4.00          8.60        19.17 o
  -5   8   2          0.95          9.89        15.79 o
  -4   8   2          9.41          4.26        19.87 o
  -3   8   2        132.79        141.71        19.87 o
  -2   8   2        965.85        938.96        24.99 o
  -1   8   2         23.81         30.13        18.21 o
   0   8   2         45.17         59.08        19.45 o
   1   8   2         40.66         39.92        17.92 o
   2   8   2        443.22        484.48        21.39 o
   3   8   2        294.58        269.69        23.47 o
   4   8   2         48.27         53.88        20.76 o
   5   8   2         58.63         55.03        28.44 o
   6   8   2         12.77         12.42        15.93 o
   7   8   2         61.67         62.32        14.42 o
   8   8   2          6.53         12.31        14.80 o
   9   8   2          0.58          0.70        19.34 o
  10   8   2          8.34         14.07        14.56 o
  11   8   2         20.76         17.69        18.97 o
  12   8   2         24.38         35.25        17.90 o
  13   8   2          0.87          1.53        14.03 o
  -9   9   2          2.77          5.02        16.08 o
  -8   9   2          0.37          0.10        16.88 o
  -7   9   2          0.22          0.32        18.75 o
  -6   9   2         11.55         15.96        19.35 o
  -5   9   2          5.33          7.63        20.45 o
  -4   9   2         28.58         33.32        21.23 o
  -3   9   2         64.15         46.63        20.59 o
  -2   9   2        120.74        114.04        20.56 o
  -1   9   2         18.74         20.99        18.74 o
   0   9   2         65.42         29.38        23.95 o
   1   9   2         18.91         26.61        23.56 o
   2   9   2        739.41        825.52        32.77 o
   3   9   2         24.67         12.62        24.25 o
   4   9   2         15.71         20.95        17.03 o
   5   9   2         90.94         82.67        18.90 o
   6   9   2         20.96         22.71        16.80 o
   7   9   2         26.30         21.62        14.97 o
   8   9   2          3.53          9.80        15.71 o
   9   9   2          5.58          0.16        19.64 o
  10   9   2         26.78         37.51        14.40 o
  11   9   2          1.34          2.34        18.58 o
  12   9   2          1.29          1.27        15.89 o
  13   9   2          0.38          0.79        12.85 o
  -8  10   2          0.59          0.10        15.83 o
  -7  10   2          3.65          8.94        16.10 o
  -6  10   2          2.45          0.08        28.40 o
  -5  10   2          1.95          0.84        29.18 o
  -4  10   2          7.79         18.40        29.62 o
  -3  10   2        169.74        211.78        32.13 o
  -2  10   2          0.02          1.05        27.64 o
  -1  10   2          1.31          0.79        26.60 o
   0  10   2          0.44          0.23        25.84 o
   1  10   2          0.94          2.83        24.67 o
   2  10   2         56.43         50.02        25.60 o
   3  10   2        173.88        174.63        18.78 o
   4  10   2          4.71          2.34        17.82 o
   5  10   2         84.52         81.34        19.47 o
   6  10   2          2.61          0.85        17.76 o
   7  10   2          2.98          5.87        15.04 o
   8  10   2         62.20         71.04        15.57 o
   9  10   2         36.35         15.60        19.42 o
  10  10   2          9.18          5.12        19.42 o
  11  10   2          7.57          3.09        18.01 o
  12  10   2          0.27          3.82        14.78 o
  13  10   2          0.04          5.06        15.30 o
  -8  11   2          2.60          3.19        14.62 o
  -7  11   2          5.67          5.20        20.45 o
  -6  11   2          1.89          4.86        24.41 o
  -5  11   2          3.36          0.03        27.43 o
  -4  11   2          3.20         12.69        28.62 o
  -3  11   2          3.24          5.75        28.88 o
  -2  11   2        821.97        916.77        41.37 o
  -1  11   2        158.57        169.33        30.53 o
   0  11   2         31.97         20.70        27.64 o
   1  11   2        138.16        141.15        30.21 o
   2  11   2          4.86          5.49        26.92 o
   3  11   2          0.74          5.87        18.85 o
   4  11   2         55.40         60.21        19.86 o
   5  11   2         39.63         44.14        20.33 o
   6  11   2          4.50          9.91        18.62 o
   7  11   2          0.02          6.63        14.74 o
   8  11   2        182.15        224.40        16.98 o
   9  11   2         43.01         45.02        19.85 o
  10  11   2          1.92         10.73        18.11 o
  11  11   2          0.59          2.18        16.45 o
  12  11   2          1.33          1.87        13.08 o
  -7  12   2          1.31          4.38        15.24 o
  -6  12   2          0.09          1.94        20.15 o
  -5  12   2          0.47          2.70        23.11 o
  -4  12   2          0.04         10.80        26.12 o
  -3  12   2          0.10          2.83        28.10 o
  -2  12   2         78.04        113.27        30.53 o
  -1  12   2        335.08        371.20        34.54 o
   0  12   2        590.89        632.32        38.22 o
   1  12   2        355.30        400.33        34.15 o
   2  12   2        135.05        137.58        31.79 o
   3  12   2          0.36          4.43        19.34 o
   4  12   2         35.84         31.80        20.41 o
   5  12   2         10.33          2.61        20.07 o
   6  12   2          9.29          4.41        18.02 o
   7  12   2         24.39         35.16        14.51 o
   8  12   2         52.40         44.17        19.13 o
   9  12   2         10.71          4.81        18.84 o
  10  12   2          0.21          9.11        17.04 o
  11  12   2          2.89          1.64        14.46 o
  12  12   2          0.03          1.16        14.78 o
  -6  13   2          0.00          0.03        15.01 o
  -5  13   2          0.59          1.51        19.28 o
  -4  13   2          0.07          0.12        15.52 o
  -3  13   2          0.48          0.82        16.50 o
  -2  13   2         16.88         23.51        17.83 o
  -1  13   2         10.47         24.36        17.08 o
   0  13   2        387.55        444.31        34.65 o
   1  13   2        300.13        293.41        32.73 o
   2  13   2         67.35         52.68        20.35 o
   3  13   2          8.49          4.85        19.03 o
   4  13   2          6.60          7.15        18.99 o
   5  13   2          1.00         13.12        20.41 o
   6  13   2          0.66          0.43        28.85 o
   7  13   2          0.03          0.16        17.83 o
   8  13   2         22.95         19.11        17.93 o
   9  13   2          0.00          0.08        16.62 o
  10  13   2          0.34          8.00        14.37 o
  11  13   2          1.41          0.01        12.26 o
  -4  14   2          8.46          5.04        16.89 o
  -3  14   2          0.49          0.49        13.77 o
  -2  14   2         16.14         30.28        14.79 o
  -1  14   2          1.29          0.14        24.35 o
   0  14   2          3.49          5.21        26.04 o
   1  14   2        124.98        139.51        19.13 o
   2  14   2         24.09          7.12        17.70 o
   3  14   2          0.34          4.09        17.97 o
   4  14   2          0.52          2.26        19.18 o
   5  14   2          1.60          0.71        18.96 o
   6  14   2          8.92         13.83        17.57 o
   7  14   2          9.44         26.68        17.11 o
   8  14   2         26.11         19.92        16.22 o
   9  14   2          6.84         15.59        16.80 o
  10  14   2          2.59          5.09        12.29 o
  -2  15   2          0.18          3.30        10.39 o
  -1  15   2          1.70          3.51        13.80 o
   0  15   2          0.22          0.45        14.89 o
   1  15   2          2.69          2.37        15.94 o
   2  15   2          3.54         12.59        16.81 o
   3  15   2          0.05          0.36        16.59 o
   4  15   2          0.10          1.75        12.93 o
   5  15   2          3.07          1.36        24.08 o
   6  15   2          0.05          4.28        15.19 o
   7  15   2          0.20          3.74        14.22 o
   8  15   2          4.84          0.20        12.90 o
   9  15   2          2.64          2.08        14.07 o
   1  16   2          0.17          1.21        17.14 o
   2  16   2          9.71         16.53        11.02 o
   3  16   2          3.45          2.47        10.78 o
   4  16   2         26.54         35.72        21.19 o
   5  16   2          0.76          0.01        12.59 o
   6  16   2          0.27          1.99        12.10 o
   7  16   2          0.38          5.01        13.49 o
  -6 -16   3          0.00          0.36        14.10 o
  -5 -16   3          0.90         11.04        10.76 o
  -4 -16   3          0.12          3.09        15.85 o
  -3 -16   3          0.07          1.04        12.75 o
  -2 -16   3          6.67         12.00        13.17 o
  -1 -16   3          9.82          8.65        12.04 o
   0 -16   3          0.26          0.14        10.77 o
  -8 -15   3          0.74          0.34        15.99 o
  -7 -15   3          0.36          0.23        18.00 o
  -6 -15   3          3.82          0.96        13.29 o
  -5 -15   3          9.66          6.95        19.72 o
  -4 -15   3          3.04          2.05        16.04 o
  -3 -15   3          6.33          3.77        16.75 o
  -2 -15   3          0.85          5.05        16.40 o
  -1 -15   3          4.98          2.92        16.50 o
   0 -15   3         12.14         14.38        15.53 o
   1 -15   3          0.77          6.86         9.92 o
   2 -15   3          2.85          5.48        11.71 o
  -9 -14   3          1.74          2.41        17.48 o
  -8 -14   3          2.65          3.71        20.32 o
  -7 -14   3          1.67          5.97        13.36 o
  -6 -14   3          0.26         11.97        15.68 o
  -5 -14   3         50.17         42.97        18.04 o
  -4 -14   3         15.34          8.90        18.27 o
  -3 -14   3          6.04          1.39        18.87 o
  -2 -14   3          6.20          5.32        19.21 o
  -1 -14   3          2.84         11.59        19.19 o
   0 -14   3          1.33          0.15        19.81 o
   1 -14   3          2.27          1.30        20.85 o
   2 -14   3          0.58          2.93        19.73 o
   3 -14   3          7.97         11.08        18.04 o
   4 -14   3         13.09         10.12        15.14 o
 -10 -13   3          0.15          5.28        18.02 o
  -9 -13   3          0.00          2.58        21.63 o
  -8 -13   3          1.82          7.89        15.16 o
  -7 -13   3          0.19          0.60        13.06 o
  -6 -13   3          0.07          4.53        24.35 o
  -5 -13   3         26.37         25.24        19.97 o
  -4 -13   3         48.83         27.23        20.34 o
  -3 -13   3         10.75          9.56        20.15 o
  -2 -13   3          4.35          0.55        29.78 o
  -1 -13   3          6.74         11.68        21.75 o
   0 -13   3          1.37          0.02        23.37 o
   1 -13   3         30.50         41.78        24.18 o
   2 -13   3          0.02          0.04        24.05 o
   3 -13   3          0.08          0.17        23.23 o
   4 -13   3          0.68          7.81        22.10 o
   5 -13   3          4.53          6.51        17.34 o
 -11 -12   3          0.00          0.70        17.27 o
 -10 -12   3          7.93         16.51        14.09 o
  -9 -12   3         17.34         26.78        16.19 o
  -8 -12   3          3.08         12.74        13.62 o
  -7 -12   3          7.69          7.75        14.15 o
  -6 -12   3         20.71         24.23        14.96 o
  -5 -12   3         12.33         14.76        15.07 o
  -4 -12   3         18.92         14.65        19.88 o
  -3 -12   3         25.84         29.24        19.72 o
  -2 -12   3          4.55          0.09        22.13 o
  -1 -12   3         10.35          1.93        23.43 o
   0 -12   3          7.02          0.24        23.49 o
   1 -12   3          0.02         11.12        26.99 o
   2 -12   3         12.25         29.33        26.10 o
   3 -12   3          6.57         20.73        24.88 o
   4 -12   3          0.10          0.73        26.37 o
   5 -12   3          2.03          1.89        21.17 o
   6 -12   3          0.03          5.89        18.36 o
 -12 -11   3          0.23          0.10        14.90 o
 -11 -11   3          0.02          0.06        13.67 o
 -10 -11   3          7.58         11.67        16.46 o
  -9 -11   3          5.30          7.86        18.29 o
  -8 -11   3          0.22          0.52        14.35 o
  -7 -11   3         25.45         33.43        14.89 o
  -6 -11   3          0.00          0.03        15.53 o
  -5 -11   3         14.40         10.82        15.25 o
  -4 -11   3          0.00          0.03        15.00 o
  -3 -11   3          7.30         10.32        18.35 o
  -2 -11   3         50.08         52.23        23.14 o
  -1 -11   3         38.69         35.14        24.94 o
   0 -11   3         16.97         28.06        26.35 o
   1 -11   3         14.78         43.29        20.21 o
   2 -11   3         30.64         22.21        20.17 o
   3 -11   3         13.58         26.08        21.13 o
   4 -11   3         12.47         14.32        20.62 o
   5 -11   3          0.26          2.01        20.02 o
   6 -11   3          0.36          1.27        17.63 o
   7 -11   3         11.31          2.73        17.69 o
 -12 -10   3          0.02          1.05        18.14 o
 -11 -10   3          0.28          4.17        15.11 o
 -10 -10   3          0.00          1.66        17.07 o
  -9 -10   3          1.51         10.13        18.85 o
  -8 -10   3          9.87         21.27        14.57 o
  -7 -10   3          6.34          0.10        14.64 o
  -6 -10   3          5.09          8.28        15.36 o
  -5 -10   3          1.07          3.88        15.10 o
  -4 -10   3          0.05          0.75        14.34 o
  -3 -10   3         69.55         73.13        17.70 o
  -2 -10   3          2.15         21.79        20.84 o
  -1 -10   3         74.42         47.94        22.12 o
   0 -10   3         63.29         60.31        18.68 o
   1 -10   3         42.04         65.08        20.19 o
   2 -10   3         14.58          5.14        20.17 o
   3 -10   3         10.58         12.83        21.38 o
   4 -10   3          1.34          8.49        21.71 o
   5 -10   3         24.28         16.04        21.56 o
   6 -10   3         56.37         46.39        20.68 o
   7 -10   3         13.34         13.22        16.68 o
   8 -10   3          0.22          0.18        17.74 o
 -12  -9   3          2.95         14.25        13.94 o
 -11  -9   3          0.39          3.22        16.51 o
 -10  -9   3          0.91          4.43        18.49 o
  -9  -9   3          1.49          5.50        19.18 o
  -8  -9   3         16.23         19.18        14.61 o
  -7  -9   3         12.53         14.08        14.46 o
  -6  -9   3         14.90         15.82        14.60 o
  -5  -9   3         14.36         44.94        14.43 o
  -4  -9   3         15.94         10.24        13.26 o
  -3  -9   3          1.24          2.53        20.38 o
  -2  -9   3         39.77         41.41        14.45 o
  -1  -9   3         53.42         82.06        18.99 o
   0  -9   3         41.42         35.75        16.16 o
   1  -9   3         79.67         79.20        19.31 o
   2  -9   3          1.53          6.58        18.63 o
   3  -9   3          2.24          0.31        32.86 o
   4  -9   3          2.97          0.62        21.40 o
   5  -9   3         28.54         28.56        22.52 o
   6  -9   3         49.02         40.70        16.41 o
   7  -9   3         92.06         72.57        16.11 o
   8  -9   3          8.30         12.20        16.14 o
   9  -9   3          2.36          0.00        13.68 o
 -13  -8   3          8.50          1.82        16.86 o
 -12  -8   3          8.91         19.43        18.19 o
 -11  -8   3          0.32          3.58        17.79 o
 -10  -8   3         21.31         18.76        15.27 o
  -9  -8   3          0.00          5.34        15.59 o
  -8  -8   3         45.15         39.82        13.61 o
  -7  -8   3          8.34          7.16        12.50 o
  -6  -8   3         22.81         23.29        14.29 o
  -5  -8   3          0.09          0.41        13.29 o
  -4  -8   3        250.43        238.43        14.40 o
  -3  -8   3         13.05          9.05        16.87 o
  -2  -8   3        320.25        410.27        44.12 o
  -1  -8   3        564.35        559.62        43.12 o
   0  -8   3        254.95        295.60        16.47 o
   1  -8   3         42.13         25.14        27.26 o
   2  -8   3          0.82          2.49        17.71 o
   3  -8   3        183.92        179.73        21.66 o
   4  -8   3          1.14          7.42        21.39 o
   5  -8   3         16.43         22.80        21.89 o
   6  -8   3          0.08         11.98        22.20 o
   7  -8   3        108.78         86.92        22.96 o
   8  -8   3         33.07         40.55        14.96 o
   9  -8   3          6.56          5.15        12.37 o
 -13  -7   3          7.51          0.25        17.76 o
 -12  -7   3         19.80         19.27        12.12 o
 -11  -7   3          0.79          0.43        14.48 o
 -10  -7   3          1.83          7.45        15.35 o
  -9  -7   3         70.99         74.36        16.16 o
  -8  -7   3          8.75         17.65        15.78 o
  -7  -7   3        361.24        376.83        14.75 o
  -6  -7   3         25.40         19.91        15.77 o
  -5  -7   3         54.93         41.32        11.68 o
  -4  -7   3        467.30        452.83        56.92 o
  -3  -7   3        374.77        442.48        25.53 o
  -2  -7   3        588.61        623.47        42.69 o
  -1  -7   3        146.08        153.26        33.95 o
   0  -7   3        320.07        335.36        38.64 o
   1  -7   3        164.41        200.28        34.56 o
   2  -7   3          1.43          0.57        18.46 o
   3  -7   3        127.47        131.94        19.54 o
   4  -7   3         32.42         44.62        25.40 o
   5  -7   3        182.89        226.22        29.33 o
   6  -7   3         69.72         77.03        28.17 o
   7  -7   3         41.91         61.72        22.92 o
   8  -7   3         22.51          8.37        21.75 o
   9  -7   3          3.50          9.10        14.00 o
  10  -7   3          5.10         10.18        22.75 o
 -13  -6   3          1.42          3.83        12.73 o
 -12  -6   3          4.14          5.22        12.97 o
 -11  -6   3          6.21         17.84        15.17 o
 -10  -6   3         30.46         25.23        19.91 o
  -9  -6   3          7.72          9.77        19.48 o
  -8  -6   3        134.60        152.37        20.34 o
  -7  -6   3          0.22          5.64        13.21 o
  -6  -6   3          4.62          7.48        21.51 o
  -5  -6   3         20.00         31.73        14.56 o
  -4  -6   3        398.95        373.32        39.01 o
  -3  -6   3          0.59          0.01        26.65 o
  -2  -6   3        150.87        121.22        23.29 o
  -1  -6   3        131.98        164.02        15.86 o
   0  -6   3          6.28         28.21        28.44 o
   1  -6   3        158.17        149.61        32.87 o
   2  -6   3         45.33         30.38        30.97 o
   3  -6   3         90.48         80.29        25.28 o
   4  -6   3          0.40          0.24        17.06 o
   5  -6   3         11.41         27.17        14.88 o
   6  -6   3          0.84         13.81        16.61 o
   7  -6   3         16.14         22.91        17.62 o
   8  -6   3          0.81          7.51        22.12 o
   9  -6   3          0.61          5.97        14.39 o
  10  -6   3          7.91          8.17        17.45 o
  11  -6   3          1.89          9.63        21.34 o
 -13  -5   3          0.74          1.54        10.52 o
 -12  -5   3         14.55         27.30        16.55 o
 -11  -5   3          0.11          1.57        18.64 o
 -10  -5   3         61.32         62.18        20.02 o
  -9  -5   3        441.21        421.84        24.37 o
  -8  -5   3         24.48         23.27        18.33 o
  -7  -5   3        145.90        138.13        14.32 o
  -6  -5   3          3.82          5.98        39.19 o
  -5  -5   3          0.03          7.90        22.30 o
  -4  -5   3        427.79        451.48        38.45 o
  -3  -5   3          1.77          6.86        27.15 o
  -2  -5   3         48.11         31.58        24.74 o
  -1  -5   3        185.56        184.17        16.17 o
   0  -5   3         67.12         57.86         8.41 o
   1  -5   3          6.19          4.20        29.14 o
   2  -5   3         52.94         37.30        30.23 o
   3  -5   3       2963.33       2949.04        55.81 o
   4  -5   3         83.85         77.24        27.60 o
   5  -5   3        527.19        531.11        17.37 o
   6  -5   3         99.69         72.52        16.57 o
   7  -5   3          5.32          0.02        16.64 o
   8  -5   3          4.57         11.70        17.64 o
   9  -5   3         11.37         17.25        17.60 o
  10  -5   3          0.49         10.13        19.07 o
  11  -5   3          3.02          0.04        24.43 o
 -13  -4   3          1.06          5.01        11.20 o
 -12  -4   3         36.79         47.00        17.67 o
 -11  -4   3         11.50          9.27        19.25 o
 -10  -4   3         10.08          3.32        19.19 o
  -9  -4   3        152.70        170.98        20.99 o
  -8  -4   3         15.55         17.00        18.80 o
  -7  -4   3          1.84          2.74        16.72 o
  -6  -4   3          0.20          0.10        37.48 o
  -5  -4   3        255.26        249.11        16.66 o
  -4  -4   3         78.34         94.11        13.04 o
  -3  -4   3       1181.37       1224.60        30.72 o
  -2  -4   3        451.43        435.41        18.18 o
  -1  -4   3        678.86        673.82        25.00 o
   0  -4   3          4.96         14.46        11.73 o
   1  -4   3         72.98         59.99        28.73 o
   2  -4   3         46.07         52.66        29.61 o
   3  -4   3        129.58         98.29        22.34 o
   4  -4   3        471.01        390.43        27.37 o
   5  -4   3        331.12        350.31        28.99 o
   6  -4   3         49.97         62.99        16.70 o
   7  -4   3          0.08          5.36        14.03 o
   8  -4   3          2.58         13.08        17.35 o
   9  -4   3         12.76         26.79        17.88 o
  10  -4   3         12.21         17.06        16.52 o
  11  -4   3          1.96          0.84        25.87 o
  12  -4   3          8.06          1.18        19.58 o
 -13  -3   3          6.03          7.28        20.23 o
 -12  -3   3         29.44         26.70        17.31 o
 -11  -3   3        103.87        100.67        19.67 o
 -10  -3   3          0.02          1.30        19.79 o
  -9  -3   3          5.44         17.88        19.65 o
  -8  -3   3          1.38          8.06        17.27 o
  -7  -3   3         15.82          7.11        16.16 o
  -6  -3   3         16.36         51.46        36.11 o
  -5  -3   3          0.22          0.24        11.94 o
  -4  -3   3         64.20         76.81        11.74 o
  -3  -3   3        668.84        663.13        15.61 o
  -2  -3   3       5328.57       4578.44        48.48 o
  -1  -3   3       2743.01       2521.57        35.15 o
   0  -3   3        884.62        867.73        24.14 o
   1  -3   3         79.10         62.17         7.80 o
   2  -3   3        639.71        599.36        26.69 o
   3  -3   3        421.20        427.19        24.65 o
   4  -3   3        139.94        123.51        22.21 o
   5  -3   3         37.88         22.26        21.33 o
   6  -3   3        131.80        124.54        12.98 o
   7  -3   3          1.44          7.80        13.62 o
   8  -3   3         80.25         81.84        20.19 o
   9  -3   3        451.97        439.92        20.35 o
  10  -3   3         10.05          5.36        16.53 o
  11  -3   3         53.52         77.73        26.72 o
  12  -3   3          3.96          4.15        21.16 o
 -13  -2   3          0.77          3.64        19.46 o
 -12  -2   3          1.36          7.56        17.54 o
 -11  -2   3        230.84        224.82        21.14 o
 -10  -2   3        309.59        372.86        23.51 o
  -9  -2   3          7.02         13.63        19.56 o
  -8  -2   3          0.09          1.42        16.88 o
  -7  -2   3         19.34         20.03        16.13 o
  -6  -2   3          7.70         17.81        34.37 o
  -5  -2   3          0.37          0.72        13.02 o
  -4  -2   3        874.17        856.65        23.12 o
  -3  -2   3       1096.59       1139.48        48.48 o
  -2  -2   3       3508.73       3182.57        36.03 o
  -1  -2   3      34503.32      32767.87       114.85 o
   0  -2   3         79.03         76.02         9.56 o
   1  -2   3         91.77         92.30         8.76 o
   2  -2   3      14071.46      13412.75        53.82 o
   3  -2   3        796.75        842.45        21.95 o
   4  -2   3       1630.25       1630.31        41.71 o
   5  -2   3         13.49          3.66        29.73 o
   6  -2   3         23.99         23.55        15.86 o
   7  -2   3         24.66         39.57        11.29 o
   8  -2   3         61.62         75.63        18.94 o
   9  -2   3         17.59         17.02        19.60 o
  10  -2   3          6.54         21.65        16.51 o
  11  -2   3          5.71          4.90        19.87 o
  12  -2   3         13.19         14.66        21.46 o
 -13  -1   3          0.62          1.16        18.98 o
 -12  -1   3          1.64          1.89        24.14 o
 -11  -1   3          1.45          2.98        14.80 o
 -10  -1   3          6.06          0.16        20.19 o
  -9  -1   3          0.00          2.01        18.73 o
  -8  -1   3          5.24          7.19        13.77 o
  -7  -1   3         55.18         42.31        16.53 o
  -6  -1   3         43.34         86.07        32.37 o
  -5  -1   3         11.87         13.89        11.83 o
  -4  -1   3        951.94        904.78        84.01 o
  -3  -1   3        100.46        106.10        10.45 o
  -2  -1   3        144.15        173.46        12.76 o
  -1  -1   3        677.50        568.73         9.45 o
   0  -1   3       1022.10       1076.52        18.63 o
   1  -1   3        257.38        254.61        11.89 o
   2  -1   3      21255.36      20940.73       112.83 o
   3  -1   3       5201.83       5073.77        46.97 o
   4  -1   3         57.34         43.43        30.19 o
   5  -1   3          2.99         10.88        32.40 o
   6  -1   3        280.86        298.73        39.50 o
   7  -1   3         58.18         41.52        11.46 o
   8  -1   3         20.39         20.78        12.07 o
   9  -1   3        132.42        136.99        16.50 o
  10  -1   3         19.00         19.81        19.17 o
  11  -1   3          0.00          3.19        15.32 o
  12  -1   3          4.11         11.32        17.17 o
  13  -1   3         17.33         11.19        17.67 o
 -13   0   3          0.39          1.67        19.52 o
 -12   0   3         10.84         12.37        16.42 o
 -11   0   3         14.70          6.38        19.26 o
 -10   0   3        115.14        120.59        20.78 o
  -9   0   3         29.25         20.91        19.78 o
  -8   0   3         42.68         28.17        13.99 o
  -7   0   3         29.26         43.15        12.55 o
  -6   0   3         83.51         93.42        16.61 o
  -5   0   3        614.42        690.90        83.54 o
  -4   0   3         14.85         27.61        10.91 o
  -3   0   3       1006.03        983.23        32.04 o
  -2   0   3        366.20        447.29        16.30 o
  -1   0   3       1997.96       1769.35        31.46 o
   0   0   3       4986.26       4560.14        33.20 o
   1   0   3         22.79          3.45         8.08 o
   2   0   3       7850.98       8559.05        77.12 o
   3   0   3      12148.74      12768.66       116.56 o
   4   0   3       4260.85       4786.75        70.22 o
   5   0   3         62.83         52.29        31.21 o
   6   0   3         21.12         23.29        31.43 o
   7   0   3         88.51         72.63        18.94 o
   8   0   3        130.50        133.11        12.34 o
   9   0   3       1183.70       1126.99        22.72 o
  10   0   3         32.11         26.22        15.33 o
  11   0   3          0.18          5.12        18.95 o
  12   0   3          7.48          6.00        17.07 o
  13   0   3          0.05          0.23        18.36 o
 -13   1   3         14.66         11.01        17.76 o
 -12   1   3         21.67         26.03        15.90 o
 -11   1   3         50.07         55.35        30.12 o
 -10   1   3         73.54         71.02        19.65 o
  -9   1   3         13.11          8.60        18.69 o
  -8   1   3         22.95         27.07        18.00 o
  -7   1   3         90.58         98.19        12.04 o
  -6   1   3          3.81         24.07        15.73 o
  -5   1   3         42.68         82.92        18.41 o
  -4   1   3         48.70         37.44        13.05 o
  -3   1   3       1958.14       1822.61        24.51 o
  -2   1   3        548.10        589.10        14.48 o
  -1   1   3       3744.08       3649.87        60.75 o
   0   1   3      14482.43      14080.84        91.81 o
   1   1   3        122.74        121.01         8.85 o
   2   1   3          0.64          3.53        11.40 o
   3   1   3        202.31        230.44        26.08 o
   4   1   3          2.07          0.36        31.87 o
   5   1   3         33.44         11.41        33.93 o
   6   1   3        618.79        674.41        45.07 o
   7   1   3          0.18          4.24        30.74 o
   8   1   3         32.23         30.34        11.35 o
   9   1   3         13.25          7.17        12.28 o
  10   1   3        369.81        340.72        19.44 o
  11   1   3          2.45          8.49        14.78 o
  12   1   3          1.61         10.06        17.37 o
  13   1   3          0.69          0.01        17.99 o
 -12   2   3         38.43         31.78        15.92 o
 -11   2   3         26.88         25.60        26.58 o
 -10   2   3        187.24        153.61        31.13 o
  -9   2   3          9.01         15.02        26.77 o
  -8   2   3         22.36         16.12        15.10 o
  -7   2   3         21.17          8.49        12.09 o
  -6   2   3        487.00        498.50        21.80 o
  -5   2   3        478.37        443.18        15.38 o
  -4   2   3         44.00         57.73        19.09 o
  -3   2   3        461.77        457.92        22.56 o
  -2   2   3        570.45        578.52        11.67 o
  -1   2   3       3569.27       3217.03        40.74 o
   0   2   3       2773.12       2972.95        73.51 o
   1   2   3       2828.69       3126.18        49.86 o
   2   2   3       3469.30       3566.28        43.47 o
   3   2   3        372.72        389.51        19.70 o
   4   2   3        577.46        596.35        33.08 o
   5   2   3       1857.48       2106.46        65.10 o
   6   2   3         57.70         77.58        32.07 o
   7   2   3         20.09         47.34        32.83 o
   8   2   3          0.85          2.33        10.78 o
   9   2   3        699.60        697.77        15.77 o
  10   2   3          8.26         15.82        12.66 o
  11   2   3         88.39         78.77        13.00 o
  12   2   3          0.75          0.33        13.98 o
  13   2   3         11.48         13.99        13.78 o
 -12   3   3         14.16         21.71        14.19 o
 -11   3   3         10.12          4.52        25.86 o
 -10   3   3          2.01          0.12        26.82 o
  -9   3   3         21.45         40.40        30.03 o
  -8   3   3        160.50        159.74        21.49 o
  -7   3   3          6.12          8.51        13.71 o
  -6   3   3         55.37         46.48        15.65 o
  -5   3   3        103.39         82.62        15.84 o
  -4   3   3       1669.90       1801.66        33.04 o
  -3   3   3        263.47        258.07        35.99 o
  -2   3   3          6.56          6.56        11.34 o
  -1   3   3       1015.15       1057.98        29.62 o
   0   3   3        112.47        115.16        14.64 o
   1   3   3        574.32        630.88        29.14 o
   2   3   3       2298.35       2236.31        28.71 o
   3   3   3        271.10        255.72        13.92 o
   4   3   3        435.16        477.10        14.47 o
   5   3   3       4124.04       4879.14        85.35 o
   6   3   3        262.87        276.57        40.79 o
   7   3   3        313.18        298.01        37.55 o
   8   3   3          9.41         15.74        12.25 o
   9   3   3          7.97         15.98        11.47 o
  10   3   3        286.27        294.77        14.51 o
  11   3   3          0.56          4.62        12.02 o
  12   3   3         67.61         73.12        18.63 o
  13   3   3         26.33         22.25        14.24 o
 -12   4   3          0.15          5.32        12.46 o
 -11   4   3          1.00          0.67        16.49 o
 -10   4   3         18.39         26.14        28.37 o
  -9   4   3         24.42         16.46        27.94 o
  -8   4   3         30.69         20.61        20.87 o
  -7   4   3         70.93         65.62        20.26 o
  -6   4   3          9.92         26.60        16.69 o
  -5   4   3        330.63        376.15        21.78 o
  -4   4   3        272.11        254.34        18.39 o
  -3   4   3          7.84          3.56        15.97 o
  -2   4   3       1076.77       1036.79        27.86 o
  -1   4   3        472.37        455.71        14.17 o
   0   4   3       1628.35       1737.71        59.12 o
   1   4   3        467.53        444.66        26.00 o
   2   4   3       3554.61       3589.45        83.50 o
   3   4   3         28.11         41.56        34.03 o
   4   4   3        322.23        411.97        41.27 o
   5   4   3        712.78        862.11        50.02 o
   6   4   3       1177.32       1245.26        53.10 o
   7   4   3        153.32        162.65        38.87 o
   8   4   3         38.72         34.57        12.75 o
   9   4   3          0.12          0.86        13.74 o
  10   4   3         17.79         24.17        14.25 o
  11   4   3         17.53         18.25        14.39 o
  12   4   3          9.70          6.57        14.09 o
  13   4   3         23.50         26.20        11.98 o
 -11   5   3         23.28         34.08        15.92 o
 -10   5   3          0.08         11.54        26.30 o
  -9   5   3         30.64         16.27        28.93 o
  -8   5   3          4.61          9.20        19.49 o
  -7   5   3          0.02          3.05        19.85 o
  -6   5   3          6.27          5.55        18.30 o
  -5   5   3          7.96          3.81        15.63 o
  -4   5   3        214.05        196.79        21.22 o
  -3   5   3         88.30        107.49        17.27 o
  -2   5   3         36.51         67.05        25.86 o
  -1   5   3        126.73        184.27        34.08 o
   0   5   3         82.41         77.11        25.43 o
   1   5   3         73.80         48.15        25.86 o
   2   5   3        587.25        610.88        56.17 o
   3   5   3        874.01        850.03        48.03 o
   4   5   3        431.58        483.08        45.41 o
   5   5   3         36.29          6.40        33.52 o
   6   5   3       2068.00       2578.51        75.77 o
   7   5   3       1312.22       1546.28        72.56 o
   8   5   3         10.92         14.22        15.13 o
   9   5   3          0.28          5.75        13.52 o
  10   5   3          4.87          4.47        14.04 o
  11   5   3        128.76        105.15        13.34 o
  12   5   3          9.48          3.94        17.38 o
  13   5   3          4.97         10.12        15.35 o
 -11   6   3         29.59         20.12        12.79 o
 -10   6   3         83.48         77.41        25.32 o
  -9   6   3          3.23          5.73        25.33 o
  -8   6   3        163.80        141.43        21.98 o
  -7   6   3         14.90         12.35        20.17 o
  -6   6   3         83.33        111.00        20.24 o
  -5   6   3          1.33          1.35        16.48 o
  -4   6   3        156.55        151.31        27.21 o
  -3   6   3        139.54        160.54        20.01 o
  -2   6   3        133.18        128.11        18.17 o
  -1   6   3        211.75        192.87        33.27 o
   0   6   3         80.93         61.19        34.87 o
   1   6   3       1694.59       1617.49        67.02 o
   2   6   3         86.57         88.73        25.79 o
   3   6   3         50.45         35.00        41.72 o
   4   6   3        102.41         95.62        41.44 o
   5   6   3       1466.13       1511.03        29.78 o
   6   6   3         51.79         82.29        18.28 o
   7   6   3        675.67        737.10        17.86 o
   8   6   3        376.46        393.16        16.29 o
   9   6   3         55.18         46.96        14.24 o
  10   6   3         14.08          8.45        14.28 o
  11   6   3          4.26          2.56        13.87 o
  12   6   3          0.88          3.71        17.21 o
  13   6   3         20.98         21.43        15.32 o
 -10   7   3         55.14         48.53        16.08 o
  -9   7   3        222.31        246.72        28.53 o
  -8   7   3         17.25         16.14        19.65 o
  -7   7   3          3.61          4.34        19.98 o
  -6   7   3         18.37         30.55        23.03 o
  -5   7   3         26.67         35.65        18.36 o
  -4   7   3         48.81         27.10        26.81 o
  -3   7   3        204.52        176.34        25.27 o
  -2   7   3       1287.15       1163.38        63.11 o
  -1   7   3        265.86        247.36        20.46 o
   0   7   3         18.48         12.43        17.13 o
   1   7   3        431.10        497.34        48.35 o
   2   7   3          6.26          1.65        29.80 o
   3   7   3         17.12         16.34        48.39 o
   4   7   3         77.73         90.06        19.25 o
   5   7   3         19.03         23.29        18.01 o
   6   7   3          8.73          8.42        14.77 o
   7   7   3        238.60        231.30        15.12 o
   8   7   3         11.03         13.63        14.14 o
   9   7   3         30.92         26.33        18.45 o
  10   7   3         27.26         25.28        14.72 o
  11   7   3         20.14         20.90        13.82 o
  12   7   3          0.40          1.02        16.73 o
  13   7   3          0.46          5.78        14.35 o
 -10   8   3          5.68          5.77        15.49 o
  -9   8   3         47.44         52.88        15.67 o
  -8   8   3          7.49         14.10        18.66 o
  -7   8   3          3.85          3.49        19.63 o
  -6   8   3          7.58         14.51        19.31 o
  -5   8   3        111.65        114.87        32.87 o
  -4   8   3         44.34         14.39        28.35 o
  -3   8   3         17.65         15.41        18.49 o
  -2   8   3         89.54        105.81        18.13 o
  -1   8   3         31.92         33.89        18.97 o
   0   8   3         27.37         38.11        18.57 o
   1   8   3         97.55        121.85        19.48 o
   2   8   3        911.15        999.56        38.66 o
   3   8   3        333.17        364.16        31.60 o
   4   8   3        105.43        122.75        20.16 o
   5   8   3        185.20        178.81        25.89 o
   6   8   3         58.59         53.31        13.13 o
   7   8   3        328.56        344.24        16.57 o
   8   8   3          3.93         10.99        14.79 o
   9   8   3          0.63          7.27        18.62 o
  10   8   3         25.19         24.46        14.54 o
  11   8   3         28.91         22.59        14.24 o
  12   8   3          0.02          1.33        16.95 o
  13   8   3          5.79          3.98        13.60 o
  -9   9   3          3.19          9.42        16.25 o
  -8   9   3          1.59          2.92        16.64 o
  -7   9   3          4.92          4.21        29.04 o
  -6   9   3          1.18          0.03        30.64 o
  -5   9   3          4.73          3.53        30.87 o
  -4   9   3        387.92        406.94        24.52 o
  -3   9   3         52.18         59.87        20.81 o
  -2   9   3          9.41          3.33        26.24 o
  -1   9   3         75.81         78.33        26.26 o
   0   9   3         17.48         26.70        23.74 o
   1   9   3          1.56          0.03        23.14 o
   2   9   3          0.42          4.13        23.52 o
   3   9   3        102.40        110.34        25.50 o
   4   9   3         98.25         81.65        16.98 o
   5   9   3         20.05         22.00        18.13 o
   6   9   3          4.01         15.35        16.76 o
   7   9   3          6.65          9.52        14.62 o
   8   9   3        108.65        112.47        16.06 o
   9   9   3          3.59          8.20        19.23 o
  10   9   3          0.10          2.47        14.03 o
  11   9   3          0.23          5.21        13.36 o
  12   9   3          0.13          2.47        15.75 o
  13   9   3          0.03          1.86        12.39 o
  -8  10   3          2.78          9.38        12.65 o
  -7  10   3         12.54         13.75        15.60 o
  -6  10   3          0.76         14.17        17.36 o
  -5  10   3          1.87          7.70        29.99 o
  -4  10   3          2.35          8.33        29.74 o
  -3  10   3        343.42        359.82        35.62 o
  -2  10   3        121.92         93.10        30.39 o
  -1  10   3          9.11          7.03        28.00 o
   0  10   3         51.94         62.98        27.70 o
   1  10   3         23.94         22.26        25.82 o
   2  10   3          4.55          0.31        26.10 o
   3  10   3          0.00          1.83        16.93 o
   4  10   3         14.60         12.84        17.75 o
   5  10   3        180.89        187.51        28.45 o
   6  10   3        116.80        104.40        30.12 o
   7  10   3         12.09          8.98        15.01 o
   8  10   3        241.42        219.62        17.49 o
   9  10   3        100.93        112.92        22.78 o
  10  10   3         16.21         25.65        18.38 o
  11  10   3         15.72         10.01        12.92 o
  12  10   3          0.07          0.07        14.57 o
  13  10   3          0.06          0.04        14.18 o
  -8  11   3          0.00          2.05        14.56 o
  -7  11   3          1.03          0.86        21.23 o
  -6  11   3          0.15          0.01        25.04 o
  -5  11   3          0.01          0.01        28.35 o
  -4  11   3          1.70          0.61        29.29 o
  -3  11   3         57.74         70.42        30.75 o
  -2  11   3        759.43        784.35        41.14 o
  -1  11   3         79.13         76.26        30.09 o
   0  11   3          0.10          0.27        29.22 o
   1  11   3         41.03         40.24        28.34 o
   2  11   3        139.18        151.01        29.12 o
   3  11   3         20.48         10.03        18.75 o
   4  11   3         22.41         11.08        19.06 o
   5  11   3          4.04          8.45        20.12 o
   6  11   3         16.50         11.63        18.71 o
   7  11   3        122.89        157.76        16.88 o
   8  11   3         96.21        103.03        15.82 o
   9  11   3         73.47         70.69        20.01 o
  10  11   3          1.52          0.10        17.66 o
  11  11   3          4.27          3.83        11.85 o
  12  11   3          0.01          1.96        13.36 o
  -7  12   3          4.10          6.18        10.13 o
  -6  12   3          2.46          0.46        21.11 o
  -5  12   3          0.02          3.68        25.52 o
  -4  12   3          0.23          2.05        27.89 o
  -3  12   3          2.33          0.03        27.45 o
  -2  12   3         16.16         22.83        29.31 o
  -1  12   3         39.53         33.39        31.05 o
   0  12   3         38.00         66.53        30.41 o
   1  12   3         52.90         63.25        30.10 o
   2  12   3          1.15          0.91        18.64 o
   3  12   3        217.45        250.41        21.40 o
   4  12   3          3.02          0.23        19.61 o
   5  12   3         14.71         26.26        20.31 o
   6  12   3          1.58          7.44        17.61 o
   7  12   3         10.35         12.54        14.57 o
   8  12   3         20.95         12.53        14.73 o
   9  12   3          4.30         20.89        18.08 o
  10  12   3         22.63         32.88        16.78 o
  11  12   3          0.21          2.40        10.24 o
  12  12   3          1.96          2.94        13.47 o
  -6  13   3          2.34          0.24        13.29 o
  -5  13   3          0.09          0.20        13.04 o
  -4  13   3         16.08         27.25        24.79 o
  -3  13   3          0.01          3.05        26.44 o
  -2  13   3         34.36         23.36        28.32 o
  -1  13   3          0.58         14.86        17.43 o
   0  13   3          0.56          1.59        28.83 o
   1  13   3        139.96        153.26        31.28 o
   2  13   3        136.91        126.03        20.92 o
   3  13   3          6.99         12.46        19.03 o
   4  13   3          5.76          7.76        19.51 o
   5  13   3          0.27          3.23        19.34 o
   6  13   3          5.51          6.87        14.23 o
   7  13   3         12.62         12.04        14.08 o
   8  13   3         66.85         63.09        14.14 o
   9  13   3          4.41          0.26        15.54 o
  10  13   3          0.76          0.03        14.17 o
  11  13   3          0.92          8.82        11.62 o
  -4  14   3          0.47          7.68        11.34 o
  -3  14   3          2.46          3.97        13.74 o
  -2  14   3          4.36          5.03        14.53 o
  -1  14   3         18.53         15.62        25.39 o
   0  14   3          1.69          1.62        17.40 o
   1  14   3         47.32         53.82        17.96 o
   2  14   3         36.78         28.66        18.13 o
   3  14   3          0.11          0.14        17.86 o
   4  14   3          3.34          6.24        18.19 o
   5  14   3         15.51         13.95        27.05 o
   6  14   3          4.21         27.02        16.90 o
   7  14   3          0.52          9.17        16.73 o
   8  14   3          7.70         22.30        15.41 o
   9  14   3         28.40         26.83        14.55 o
  10  14   3          0.01          1.24         8.43 o
  -2  15   3          0.03          0.27        14.13 o
  -1  15   3          0.45          0.22        20.81 o
   0  15   3          4.42         11.38        23.13 o
   1  15   3          8.58         12.46        15.65 o
   2  15   3          0.52          2.23        16.15 o
   3  15   3          0.64          1.97        16.74 o
   4  15   3         32.38         40.57        26.40 o
   5  15   3          0.96          1.57        15.10 o
   6  15   3          3.07          4.56        14.78 o
   7  15   3          0.00          1.89        14.25 o
   8  15   3         22.33          6.15        12.99 o
   1  16   3          2.02          2.86        19.29 o
   2  16   3          4.19          0.74        20.51 o
   3  16   3          0.53          8.63        12.79 o
   4  16   3          0.35          0.06        21.82 o
   5  16   3          0.12          0.22        20.71 o
   6  16   3          0.53         12.46        20.27 o
  -5 -16   4          2.73          5.86        13.94 o
  -4 -16   4          1.82          9.83        10.46 o
  -3 -16   4          2.89         18.21        15.89 o
  -2 -16   4          2.09          8.44        11.31 o
  -1 -16   4          0.00          0.03        14.72 o
  -7 -15   4          1.76          2.77        16.03 o
  -6 -15   4          1.56          6.18        12.46 o
  -5 -15   4          1.28          0.93        13.52 o
  -4 -15   4          0.05          5.54        15.41 o
  -3 -15   4          0.86          6.08        16.05 o
  -2 -15   4          0.11          2.62        15.84 o
  -1 -15   4          2.01          2.17        15.00 o
   0 -15   4          5.73          2.01        14.49 o
   1 -15   4          0.57          8.63        12.58 o
   2 -15   4          1.09          4.96        15.73 o
  -9 -14   4          4.98          3.39        14.92 o
  -8 -14   4          0.36          0.08        18.22 o
  -7 -14   4          0.55          2.76        13.85 o
  -6 -14   4          2.05          4.43        15.38 o
  -5 -14   4          1.15          0.04        22.91 o
  -4 -14   4          0.00          5.12        18.71 o
  -3 -14   4          0.17          0.99        18.20 o
  -2 -14   4          0.92          3.22        19.12 o
  -1 -14   4          0.05          2.92        13.14 o
   0 -14   4          5.08          4.27        13.03 o
   1 -14   4          0.38          4.58        15.27 o
   2 -14   4          0.57          2.61        13.64 o
   3 -14   4         10.94          6.07        11.62 o
 -10 -13   4          0.36          5.69        16.05 o
  -9 -13   4          3.71          2.15        19.78 o
  -8 -13   4          0.09          0.06        23.00 o
  -7 -13   4          0.80          3.18        16.11 o
  -6 -13   4          0.00          0.27        23.39 o
  -5 -13   4          1.08          2.15        19.26 o
  -4 -13   4          1.89          6.88        19.45 o
  -3 -13   4          0.48          5.10        20.51 o
  -2 -13   4          1.92          0.05        20.64 o
  -1 -13   4          4.57          0.26        16.84 o
   0 -13   4          0.25          0.64        23.74 o
   1 -13   4          1.98          0.76        23.55 o
   2 -13   4          0.62          2.08        25.07 o
   3 -13   4          6.90         19.69        22.33 o
   4 -13   4          5.91          9.23        12.67 o
   5 -13   4          3.19          0.22        15.94 o
 -11 -12   4         20.64         24.06        14.79 o
 -10 -12   4          9.29          7.04        19.30 o
  -9 -12   4          0.43          0.01        23.17 o
  -8 -12   4          0.58          8.36        15.96 o
  -7 -12   4          1.74          6.18        17.90 o
  -6 -12   4          1.33          8.28        24.93 o
  -5 -12   4          8.70         17.79        19.98 o
  -4 -12   4         18.39         20.69        20.17 o
  -3 -12   4          8.48         17.98        20.25 o
  -2 -12   4          0.09          4.62        14.77 o
  -1 -12   4          1.25          1.34        24.82 o
   0 -12   4         20.92         17.35        23.71 o
   1 -12   4          0.59          1.26        24.21 o
   2 -12   4          9.22          9.37        25.59 o
   3 -12   4          0.14          1.72        26.51 o
   4 -12   4          1.31          1.20        24.22 o
   5 -12   4          2.80          0.43        22.61 o
   6 -12   4          0.03          3.94        16.93 o
 -11 -11   4          0.18          0.01        18.21 o
 -10 -11   4          8.47         14.04        14.83 o
  -9 -11   4         10.62         16.52        17.60 o
  -8 -11   4         12.26         26.89        13.96 o
  -7 -11   4         27.48         25.45        14.62 o
  -6 -11   4          1.86          0.24        24.76 o
  -5 -11   4          2.20          0.70        19.84 o
  -4 -11   4          2.70          9.94        19.55 o
  -3 -11   4         16.53         35.32        20.42 o
  -2 -11   4         13.98         12.04        24.33 o
  -1 -11   4         29.44         41.88        25.65 o
   0 -11   4         11.32         30.87        24.38 o
   1 -11   4         44.53         62.09        21.41 o
   2 -11   4          1.28          2.89        21.68 o
   3 -11   4          0.04          8.23        22.36 o
   4 -11   4         25.25         27.78        21.84 o
   5 -11   4          1.37         16.27        19.64 o
   6 -11   4         19.76          8.61        17.44 o
   7 -11   4          5.27          0.27        16.35 o
 -12 -10   4          0.05          0.02        15.92 o
 -11 -10   4          0.97          0.16        13.77 o
 -10 -10   4         11.33         14.01        16.13 o
  -9 -10   4          1.03          4.56        17.64 o
  -8 -10   4          1.96          4.86        14.20 o
  -7 -10   4         14.16         17.43        12.92 o
  -6 -10   4         32.62         34.23        15.67 o
  -5 -10   4          0.88          3.44        15.03 o
  -4 -10   4         45.19         31.49        18.95 o
  -3 -10   4          7.24          2.38        13.96 o
  -2 -10   4          0.13          8.83        22.16 o
  -1 -10   4         36.18         23.94        25.38 o
   0 -10   4          0.14          5.94        19.47 o
   1 -10   4          9.02          9.09        19.12 o
   2 -10   4          3.51         16.61        20.76 o
   3 -10   4          0.57          5.03        21.41 o
   4 -10   4          1.90         13.32        20.98 o
   5 -10   4         67.08         77.44        21.50 o
   6 -10   4          2.67          6.16        19.18 o
   7 -10   4         46.56         21.21        16.94 o
   8 -10   4          8.42          6.05        11.83 o
 -12  -9   4          1.73         11.37        17.88 o
 -11  -9   4          0.01          1.74        15.66 o
 -10  -9   4          0.55          1.20        17.30 o
  -9  -9   4         10.50         12.97        14.80 o
  -8  -9   4         79.92        115.25        13.46 o
  -7  -9   4         40.20         27.65        12.95 o
  -6  -9   4         50.90         56.56        15.57 o
  -5  -9   4          2.90          8.38        14.17 o
  -4  -9   4          1.29         12.11        18.06 o
  -3  -9   4          7.53         10.62        13.36 o
  -2  -9   4         73.56         61.02        20.80 o
  -1  -9   4          0.40          5.32        16.82 o
   0  -9   4        104.51         93.43        18.28 o
   1  -9   4          3.77          0.15        18.02 o
   2  -9   4          7.96          0.58        19.04 o
   3  -9   4         48.02         51.65        21.33 o
   4  -9   4          0.07          2.01        20.79 o
   5  -9   4          2.47          4.80        19.98 o
   6  -9   4         49.59         73.42        21.13 o
   7  -9   4         51.77         54.90        18.59 o
   8  -9   4         11.99         14.70        15.46 o
 -12  -8   4          1.41          0.13        13.38 o
 -11  -8   4          1.57         12.66        12.93 o
 -10  -8   4         21.64         16.36        14.86 o
  -9  -8   4         43.65         33.39        15.55 o
  -8  -8   4         75.90         88.18        13.76 o
  -7  -8   4        451.16        419.35        23.67 o
  -6  -8   4          2.99         10.74        15.90 o
  -5  -8   4          4.24          5.88        13.52 o
  -4  -8   4         13.23          9.75        12.70 o
  -3  -8   4        127.04        149.99        20.22 o
  -2  -8   4         51.41         76.83        31.43 o
  -1  -8   4          8.22         11.45        13.87 o
   0  -8   4         79.45        103.32        16.87 o
   1  -8   4         13.87         10.09        17.00 o
   2  -8   4         22.35         21.55        17.96 o
   3  -8   4          3.26          4.87        16.05 o
   4  -8   4         12.83         25.98        21.55 o
   5  -8   4         25.32         25.77        17.36 o
   6  -8   4         24.19         22.91        16.72 o
   7  -8   4          1.26          0.06        16.59 o
   8  -8   4         10.73         21.30        14.70 o
   9  -8   4          4.54          4.53        13.21 o
 -13  -7   4          1.22          3.19        15.36 o
 -12  -7   4          0.00          2.33        11.55 o
 -11  -7   4          0.28          1.21        13.92 o
 -10  -7   4          1.51          9.37        14.91 o
  -9  -7   4        146.17        154.10        18.35 o
  -8  -7   4        237.67        240.14        17.97 o
  -7  -7   4        563.18        485.68        20.57 o
  -6  -7   4          6.72         16.11        15.41 o
  -5  -7   4        124.94        129.22        14.13 o
  -4  -7   4         19.47          4.89        12.18 o
  -3  -7   4         75.30         91.51        33.16 o
  -2  -7   4         72.17         57.69        29.40 o
  -1  -7   4        147.20        135.65        31.97 o
   0  -7   4          1.10          9.98        26.49 o
   1  -7   4         40.99         50.07        31.43 o
   2  -7   4          0.09          0.82        15.56 o
   3  -7   4         19.26         42.44        17.75 o
   4  -7   4          0.23          8.55        19.69 o
   5  -7   4         50.04         58.85        22.49 o
   6  -7   4         26.47         49.19        23.59 o
   7  -7   4          2.95          3.67        15.74 o
   8  -7   4          9.21         27.13        15.28 o
   9  -7   4          9.93          6.70        13.33 o
  10  -7   4          0.37          3.36        14.78 o
 -13  -6   4          3.93         14.22        16.52 o
 -12  -6   4          2.23          7.95        12.41 o
 -11  -6   4          3.89          6.70        14.11 o
 -10  -6   4          3.01          9.66        19.67 o
  -9  -6   4         51.34         42.85        20.52 o
  -8  -6   4        286.05        286.41        22.47 o
  -7  -6   4        117.74        112.78        14.82 o
  -6  -6   4        198.11        229.02        16.93 o
  -5  -6   4         21.78         27.88        15.06 o
  -4  -6   4        788.99        784.84        46.96 o
  -3  -6   4       1431.42       1381.15        47.12 o
  -2  -6   4        119.56        123.91        21.50 o
  -1  -6   4        255.66        241.90        35.86 o
   0  -6   4          3.07          7.97        28.90 o
   1  -6   4          0.22          0.04        27.19 o
   2  -6   4         73.98         86.38        21.21 o
   3  -6   4        223.64        259.81        18.06 o
   4  -6   4          4.35         12.59        19.58 o
   5  -6   4         67.15         53.54        16.02 o
   6  -6   4         50.41         49.73        17.61 o
   7  -6   4          0.76          5.97        17.37 o
   8  -6   4          9.65         14.33        15.46 o
   9  -6   4          3.55          4.69        14.61 o
  10  -6   4          2.28          0.64        17.87 o
  11  -6   4          0.47          4.01        19.72 o
 -13  -5   4          0.40          1.26        11.94 o
 -12  -5   4         11.14         10.70        12.91 o
 -11  -5   4          1.95          4.18        17.87 o
 -10  -5   4          3.75          8.52        19.47 o
  -9  -5   4         50.54         46.94        20.85 o
  -8  -5   4        374.33        373.29        28.77 o
  -7  -5   4         10.01          9.05        18.28 o
  -6  -5   4          8.94          9.14        14.31 o
  -5  -5   4         66.37         73.41        32.09 o
  -4  -5   4         15.21          6.18        28.36 o
  -3  -5   4       1959.60       1846.85        54.13 o
  -2  -5   4        829.42        714.81        28.97 o
  -1  -5   4          0.59          0.90        13.34 o
   0  -5   4         35.93         51.83        11.70 o
   1  -5   4        146.41        169.23        29.05 o
   2  -5   4        555.57        509.25        29.13 o
   3  -5   4         13.08         13.29        15.19 o
   4  -5   4        183.18        181.74        15.17 o
   5  -5   4         24.04         34.28        14.63 o
   6  -5   4         35.97         28.76        16.09 o
   7  -5   4          0.06          1.54        17.20 o
   8  -5   4          0.33          1.96        17.58 o
   9  -5   4          0.39          5.08        17.38 o
  10  -5   4          3.26          3.79        19.04 o
  11  -5   4          0.88          4.87        23.62 o
 -13  -4   4          3.24          8.32        10.11 o
 -12  -4   4          9.10         10.03        16.80 o
 -11  -4   4          9.28         19.24        18.28 o
 -10  -4   4        102.05         93.76        20.57 o
  -9  -4   4         49.71         61.37        20.47 o
  -8  -4   4        130.33        117.85        20.91 o
  -7  -4   4          7.58          8.61        17.40 o
  -6  -4   4        464.11        497.87        47.91 o
  -5  -4   4        141.82        140.46        36.88 o
  -4  -4   4        361.27        442.04        25.21 o
  -3  -4   4        823.05        699.37        35.60 o
  -2  -4   4       1676.21       1408.22        36.61 o
  -1  -4   4        222.54        188.54        16.25 o
   0  -4   4          7.85          4.43        12.57 o
   1  -4   4         48.30         75.10        24.40 o
   2  -4   4        652.23        638.36        30.35 o
   3  -4   4         39.01         29.91        21.89 o
   4  -4   4       3248.17       2950.44        52.38 o
   5  -4   4          3.94          4.73        15.83 o
   6  -4   4         47.84         43.70        17.76 o
   7  -4   4         57.92         59.46        20.03 o
   8  -4   4          1.84          3.43        17.01 o
   9  -4   4        139.20        140.63        18.67 o
  10  -4   4          9.97         13.30        16.98 o
  11  -4   4         14.41         14.63        16.85 o
  12  -4   4         17.62         36.63        18.95 o
 -13  -3   4          0.40          0.08        18.70 o
 -12  -3   4          0.29          8.52        17.18 o
 -11  -3   4        127.46        120.64        20.85 o
 -10  -3   4         31.85         51.93        19.68 o
  -9  -3   4          6.01          1.86        19.58 o
  -8  -3   4         56.22         50.34        18.32 o
  -7  -3   4          6.37          5.26        16.49 o
  -6  -3   4          0.09          7.49        38.45 o
  -5  -3   4         27.09         53.83        30.20 o
  -4  -3   4          0.75          1.07        10.77 o
  -3  -3   4        483.38        448.29        19.62 o
  -2  -3   4        728.11        704.26        19.83 o
  -1  -3   4       8501.32       7529.37       129.02 o
   0  -3   4        143.64        144.72        26.71 o
   1  -3   4        124.76        122.05        10.63 o
   2  -3   4        274.60        288.18        11.17 o
   3  -3   4        479.90        500.23        30.76 o
   4  -3   4       2055.18       1943.52        25.58 o
   5  -3   4        628.02        614.76        23.60 o
   6  -3   4          2.94          2.31        16.30 o
   7  -3   4          1.18          4.80        18.10 o
   8  -3   4         69.23         87.93        19.79 o
   9  -3   4          6.35          7.01        20.83 o
  10  -3   4          2.17          4.59        16.67 o
  11  -3   4          2.19          4.93        14.78 o
  12  -3   4         17.61         25.97        21.51 o
 -13  -2   4          0.06          4.73        19.21 o
 -12  -2   4          7.14         14.80        16.26 o
 -11  -2   4          4.29          0.12        18.62 o
 -10  -2   4         61.30         54.83        19.27 o
  -9  -2   4          8.85         19.68        20.06 o
  -8  -2   4          2.87          1.84        17.72 o
  -7  -2   4        119.44        151.60        18.27 o
  -6  -2   4        260.91        259.50        46.27 o
  -5  -2   4         12.02         14.66        22.01 o
  -4  -2   4        239.00        243.27        21.04 o
  -3  -2   4        137.74        115.56        13.44 o
  -2  -2   4         94.25         87.82        11.98 o
  -1  -2   4       2855.40       2646.48        66.86 o
   0  -2   4        947.04        817.67        10.80 o
   1  -2   4       1171.92       1099.28        22.50 o
   2  -2   4       3289.35       2936.81        26.84 o
   3  -2   4         75.22         81.59        13.67 o
   4  -2   4        341.46        328.61        23.42 o
   5  -2   4        252.03        261.69        41.92 o
   6  -2   4         26.55         47.96        18.95 o
   7  -2   4         47.93         57.83        14.60 o
   8  -2   4          1.67          2.36        18.18 o
   9  -2   4         60.43         79.24        20.39 o
  10  -2   4          3.33          0.20        20.20 o
  11  -2   4         18.68         34.08        15.52 o
  12  -2   4          0.00          0.01        21.95 o
 -13  -1   4          3.73         11.45        18.52 o
 -12  -1   4          1.70          3.43        26.07 o
 -11  -1   4          6.50         22.87        14.85 o
 -10  -1   4         19.54         27.53        16.02 o
  -9  -1   4         32.32         29.46        19.76 o
  -8  -1   4        143.97        138.63        18.52 o
  -7  -1   4         12.22         10.94        15.82 o
  -6  -1   4        521.58        547.24        45.87 o
  -5  -1   4        910.08        922.54        46.94 o
  -4  -1   4        262.39        351.70        39.34 o
  -3  -1   4       1741.86       1668.66        61.22 o
  -2  -1   4       1222.00       1043.12        14.41 o
  -1  -1   4      10950.70       9740.58       148.90 o
   0  -1   4         20.38         20.59         5.89 o
   1  -1   4        197.39        209.16         8.91 o
   2  -1   4       4526.27       4369.50        33.21 o
   3  -1   4         75.78         76.09        14.99 o
   4  -1   4        525.04        517.95        37.61 o
   5  -1   4         87.17         65.55        32.07 o
   6  -1   4         15.66         23.59        32.50 o
   7  -1   4         53.84         54.81        11.75 o
   8  -1   4        528.06        547.24        15.35 o
   9  -1   4        557.65        514.01        37.05 o
  10  -1   4          3.10          0.36        19.26 o
  11  -1   4         14.57          4.70        16.26 o
  12  -1   4          0.02          2.31        16.69 o
 -13   0   4         11.54          2.58        17.94 o
 -12   0   4         47.99         37.30        15.47 o
 -11   0   4          2.56          3.57        19.25 o
 -10   0   4         17.11         18.30        20.30 o
  -9   0   4          0.06          0.59        19.01 o
  -8   0   4          2.44         12.45        17.40 o
  -7   0   4         16.25         20.43        16.21 o
  -6   0   4         71.10         68.60        17.28 o
  -5   0   4       1366.81       1456.20        59.49 o
  -4   0   4       2232.63       2294.72        60.90 o
  -3   0   4        337.98        367.43        21.65 o
  -2   0   4       3597.49       3440.51        29.05 o
  -1   0   4        285.92        224.15        16.42 o
   0   0   4        892.31        790.64        16.92 o
   1   0   4       1119.79       1141.18        42.20 o
   2   0   4       1002.46       1023.18        24.20 o
   3   0   4       1095.37       1045.76        33.12 o
   4   0   4         24.77         11.46        31.40 o
   5   0   4        633.35        667.30        43.19 o
   6   0   4         15.20          9.12        34.50 o
   7   0   4         67.03         72.67        12.66 o
   8   0   4          3.05          2.65        11.18 o
   9   0   4        378.75        328.11        15.11 o
  10   0   4         65.43         70.10        19.70 o
  11   0   4          5.98          5.16        19.11 o
  12   0   4          3.30          6.18        17.05 o
  13   0   4          0.05          1.71        16.89 o
 -13   1   4          0.00         12.42        16.76 o
 -12   1   4        105.07         75.31        15.87 o
 -11   1   4          0.11         13.95        18.74 o
 -10   1   4         79.15         85.06        29.45 o
  -9   1   4         29.36         23.73        18.61 o
  -8   1   4          1.62         10.77        17.38 o
  -7   1   4          9.99          5.76        13.28 o
  -6   1   4        177.03        167.08        18.06 o
  -5   1   4          0.79          0.72        15.55 o
  -4   1   4         20.98          9.65        10.63 o
  -3   1   4        527.59        455.00        32.33 o
  -2   1   4         77.12         80.08         8.78 o
  -1   1   4        334.84        271.22         9.95 o
   0   1   4       1015.57        991.75        23.44 o
   1   1   4         21.38          0.91         9.26 o
   2   1   4        300.25        287.78        16.33 o
   3   1   4        187.41        242.76        21.70 o
   4   1   4        107.02        107.58        33.31 o
   5   1   4       1292.97       1366.99        57.39 o
   6   1   4        118.73        126.00        35.90 o
   7   1   4          9.81          4.40        15.77 o
   8   1   4         87.26         84.14        11.93 o
   9   1   4       1047.37        969.58        18.26 o
  10   1   4        297.36        300.99        15.22 o
  11   1   4          1.92          3.38        17.76 o
  12   1   4          0.00          5.17        16.78 o
  13   1   4          0.52          1.41        21.60 o
 -12   2   4         31.25         58.26        15.05 o
 -11   2   4         15.38         30.72        18.75 o
 -10   2   4         61.09         46.72        27.84 o
  -9   2   4          4.77         16.87        27.94 o
  -8   2   4        186.13        187.00        17.28 o
  -7   2   4          4.96         13.30        14.12 o
  -6   2   4         57.36         58.25        13.98 o
  -5   2   4        203.00        246.76        37.37 o
  -4   2   4        412.80        385.90        24.79 o
  -3   2   4        138.99        138.15        14.31 o
  -2   2   4         38.78         39.44        11.30 o
  -1   2   4        846.73        762.12        15.48 o
   0   2   4         20.08          2.74         8.57 o
   1   2   4         57.49         47.07        11.86 o
   2   2   4        492.19        462.30        19.27 o
   3   2   4       1741.80       1711.97        76.87 o
   4   2   4        162.08        227.52        37.44 o
   5   2   4        846.36       1080.34        52.80 o
   6   2   4         69.28         42.38        34.25 o
   7   2   4         48.43         54.18        24.08 o
   8   2   4         17.04         17.46        11.39 o
   9   2   4          0.12          1.40        11.64 o
  10   2   4        244.63        224.40        13.88 o
  11   2   4        101.41         85.14        13.10 o
  12   2   4          0.47          2.37        27.41 o
  13   2   4          2.45          2.82        22.83 o
 -12   3   4          6.63          3.72        12.93 o
 -11   3   4          2.68          6.84        16.90 o
 -10   3   4          5.78          2.42        28.53 o
  -9   3   4         48.28         62.63        29.69 o
  -8   3   4         89.04         93.34        21.62 o
  -7   3   4        248.91        271.91        21.74 o
  -6   3   4         82.48        103.67        13.63 o
  -5   3   4        463.39        587.50        43.47 o
  -4   3   4        297.72        340.50        21.27 o
  -3   3   4        574.14        540.15        53.29 o
  -2   3   4        403.41        375.56        17.92 o
  -1   3   4          6.99          2.69        11.77 o
   0   3   4         40.42         39.18        11.92 o
   1   3   4       1009.95       1013.91        27.69 o
   2   3   4        187.71        207.93        28.19 o
   3   3   4        104.68        114.97        15.85 o
   4   3   4       1114.06       1295.43        40.90 o
   5   3   4          7.86         17.13        33.79 o
   6   3   4          0.72          1.55        36.06 o
   7   3   4         95.38         94.83        34.46 o
   8   3   4         16.88         23.10        13.10 o
   9   3   4         29.77         41.70        14.31 o
  10   3   4          1.98         10.13        15.32 o
  11   3   4          1.85          6.06        15.09 o
  12   3   4          1.65          2.31        13.35 o
  13   3   4         23.58         24.32        22.14 o
 -12   4   4          0.03          3.57        11.16 o
 -11   4   4          7.44         10.93        16.20 o
 -10   4   4         21.14          5.08        26.63 o
  -9   4   4         12.23          6.89        28.09 o
  -8   4   4         15.11         17.10        20.76 o
  -7   4   4         81.80         75.88        20.56 o
  -6   4   4        157.25        166.53        18.66 o
  -5   4   4         20.84         22.41        19.12 o
  -4   4   4        837.76        891.58        29.61 o
  -3   4   4        110.27        144.42        18.36 o
  -2   4   4         56.93         50.93        18.53 o
  -1   4   4       1240.14       1222.71        72.51 o
   0   4   4         88.90         69.70        18.27 o
   1   4   4        221.78        252.35        18.66 o
   2   4   4        430.36        451.52        19.24 o
   3   4   4       1098.56       1200.21        49.80 o
   4   4   4         12.99         36.04        34.71 o
   5   4   4       2137.63       2403.53        67.11 o
   6   4   4         44.05         19.78        36.19 o
   7   4   4         12.64          9.05        20.73 o
   8   4   4         12.06         14.74        12.89 o
   9   4   4          8.43          6.64        14.01 o
  10   4   4         18.12         26.09        14.58 o
  11   4   4         81.55         93.87        14.77 o
  12   4   4          2.93         13.74        11.58 o
  13   4   4          8.37          0.04        13.25 o
 -11   5   4          0.02          0.06        14.20 o
 -10   5   4         25.82         36.63        18.51 o
  -9   5   4         33.85         28.07        26.28 o
  -8   5   4         76.72         68.40        21.27 o
  -7   5   4          9.06         24.19        20.41 o
  -6   5   4          3.75         16.09        17.59 o
  -5   5   4        412.98        443.47        20.01 o
  -4   5   4        267.58        266.37        21.50 o
  -3   5   4         72.10         56.10        16.61 o
  -2   5   4       1371.01       1347.24        30.66 o
  -1   5   4       2195.68       2140.59        89.30 o
   0   5   4       2349.63       2178.23       140.57 o
   1   5   4       6016.82       5999.12        58.18 o
   2   5   4        201.43        203.93        19.32 o
   3   5   4        179.69        230.02        38.65 o
   4   5   4        228.30        213.65        38.99 o
   5   5   4        414.05        491.68        43.00 o
   6   5   4         29.84         22.68        16.46 o
   7   5   4         22.57         26.57        16.18 o
   8   5   4          1.90          2.60        13.14 o
   9   5   4         56.53         64.05        14.57 o
  10   5   4          0.09          7.07        12.38 o
  11   5   4          0.05          2.03        11.98 o
  12   5   4          4.19          2.08        11.47 o
  13   5   4         13.18         12.00        13.90 o
 -11   6   4          2.85         13.52        16.89 o
 -10   6   4         13.21          9.54        15.98 o
  -9   6   4        143.59        127.23        26.90 o
  -8   6   4         38.03         31.14        20.51 o
  -7   6   4         42.33         28.15        20.27 o
  -6   6   4          0.07         11.49        19.26 o
  -5   6   4          4.41          3.69        17.02 o
  -4   6   4          2.42          6.53        24.88 o
  -3   6   4          0.10          1.87        17.44 o
  -2   6   4         62.81         72.20        23.08 o
  -1   6   4        818.19        803.08        41.22 o
   0   6   4       2478.09       2560.67       139.13 o
   1   6   4        353.77        343.90        31.89 o
   2   6   4        365.02        338.87        31.56 o
   3   6   4         58.89         48.26        37.30 o
   4   6   4         98.00         82.54        39.07 o
   5   6   4        289.15        329.12        20.54 o
   6   6   4        221.38        193.34        20.11 o
   7   6   4         87.45         91.25        13.02 o
   8   6   4          4.13          2.57        11.76 o
   9   6   4          0.09          1.45        12.05 o
  10   6   4         24.58         25.46        12.37 o
  11   6   4        140.05        139.65        13.22 o
  12   6   4         22.28         26.34        12.92 o
  13   6   4         34.11         48.27        14.28 o
 -10   7   4         71.96         81.49        14.70 o
  -9   7   4        119.52        133.77        18.50 o
  -8   7   4         35.07         51.50        19.29 o
  -7   7   4         20.81         21.62        19.62 o
  -6   7   4         25.28         28.87        22.32 o
  -5   7   4        205.70        219.77        32.78 o
  -4   7   4        250.74        255.72        30.54 o
  -3   7   4         14.87         51.35        24.20 o
  -2   7   4          3.37         12.51        17.74 o
  -1   7   4          4.16          3.15        17.25 o
   0   7   4        304.73        318.53        32.86 o
   1   7   4       1933.78       2124.33        52.53 o
   2   7   4        283.70        264.17        30.75 o
   3   7   4        100.58         91.47        18.60 o
   4   7   4        389.41        390.69        21.14 o
   5   7   4          2.18          5.04        17.77 o
   6   7   4         29.95         36.30        16.01 o
   7   7   4        489.04        486.06        16.54 o
   8   7   4         16.41         20.00        14.77 o
   9   7   4          6.95         11.25        17.72 o
  10   7   4         30.60         17.50        14.32 o
  11   7   4         15.01         21.95        13.72 o
  12   7   4          3.24          5.84        12.74 o
  13   7   4          3.10         13.31        13.34 o
 -10   8   4         16.66         23.04        14.55 o
  -9   8   4        104.78        105.29        23.34 o
  -8   8   4         68.82         64.93        15.18 o
  -7   8   4          5.61          3.51        19.04 o
  -6   8   4          9.44         12.33        31.56 o
  -5   8   4          0.14          0.25        31.54 o
  -4   8   4        624.65        497.30        37.11 o
  -3   8   4        900.18        786.72        37.76 o
  -2   8   4          1.78          0.04        24.54 o
  -1   8   4          6.83          8.58        19.79 o
   0   8   4        142.64        147.80        24.42 o
   1   8   4         75.08         83.32        16.40 o
   2   8   4        125.89        156.39        18.82 o
   3   8   4          0.57          3.99        17.30 o
   4   8   4          2.98         12.27        19.31 o
   5   8   4         49.51         28.06        23.02 o
   6   8   4         19.02         14.94        15.05 o
   7   8   4        157.34        160.75        15.37 o
   8   8   4         39.35         27.03        15.03 o
   9   8   4          9.07         15.73        14.93 o
  10   8   4         10.45          8.79        13.98 o
  11   8   4         15.79         29.95        14.08 o
  12   8   4          0.35          0.11        12.18 o
  13   8   4          0.11          1.34        12.75 o
  -9   9   4         24.79         25.31        16.03 o
  -8   9   4         51.83         49.16        16.91 o
  -7   9   4          5.54         13.47        18.67 o
  -6   9   4          1.56         25.38        19.44 o
  -5   9   4         18.06         12.57        31.48 o
  -4   9   4        179.49        182.62        33.95 o
  -3   9   4        470.52        412.90        35.06 o
  -2   9   4         79.14         65.13        27.47 o
  -1   9   4         85.18         90.45        26.31 o
   0   9   4         99.69         92.45        25.64 o
   1   9   4          6.34          2.33        23.64 o
   2   9   4         33.26         43.96        23.39 o
   3   9   4        217.85        211.24        27.95 o
   4   9   4         11.26          9.29        23.66 o
   5   9   4         84.27         72.98        17.97 o
   6   9   4         22.26         28.81        16.91 o
   7   9   4        304.57        315.94        17.28 o
   8   9   4          6.27          3.49        14.95 o
   9   9   4          0.02          2.65        15.45 o
  10   9   4          6.25         11.16        14.36 o
  11   9   4          0.23          0.99        13.35 o
  12   9   4          0.72          3.36        11.11 o
  13   9   4          0.12          1.63        15.46 o
  -8  10   4          0.69         11.66        12.30 o
  -7  10   4          1.22          4.75        15.62 o
  -6  10   4          2.38          3.82        16.83 o
  -5  10   4          1.85          7.61        30.39 o
  -4  10   4         48.48         55.65        31.35 o
  -3  10   4        940.00        988.92        45.12 o
  -2  10   4        323.45        333.25        33.88 o
  -1  10   4        141.64        127.74        29.62 o
   0  10   4         10.51          2.28        26.83 o
   1  10   4         71.19         97.90        27.61 o
   2  10   4        450.88        499.29        32.63 o
   3  10   4        143.48        123.32        18.31 o
   4  10   4        139.16        156.45        19.81 o
   5  10   4         11.05         13.72        18.80 o
   6  10   4        109.85        120.37        19.16 o
   7  10   4        160.45        132.95        16.02 o
   8  10   4         70.61         53.05        15.64 o
   9  10   4         22.63         20.92        15.25 o
  10  10   4          6.20         17.09        17.94 o
  11  10   4          0.25          7.72        12.74 o
  12  10   4          0.76          2.96        13.82 o
  -7  11   4          3.62         15.76        22.25 o
  -6  11   4          0.67          3.32        26.42 o
  -5  11   4          0.62          1.54        28.42 o
  -4  11   4          0.04          0.33        30.43 o
  -3  11   4         26.83         57.44        30.84 o
  -2  11   4         33.63         42.29        31.35 o
  -1  11   4          8.58         20.88        30.32 o
   0  11   4         18.91         26.12        29.42 o
   1  11   4        157.04        172.06        31.44 o
   2  11   4        543.59        486.92        30.07 o
   3  11   4        890.60        893.16        26.15 o
   4  11   4        240.10        197.41        20.91 o
   5  11   4          9.51         14.35        19.85 o
   6  11   4         84.76         84.57        18.86 o
   7  11   4         69.85         91.15        15.87 o
   8  11   4         23.68         26.19        14.82 o
   9  11   4          4.25          1.18        14.63 o
  10  11   4          5.27         12.02        17.19 o
  11  11   4          2.45          3.58        11.88 o
  12  11   4          0.54          0.87        12.03 o
  -6  12   4         13.51          4.36        21.71 o
  -5  12   4          1.76         14.11        26.01 o
  -4  12   4          6.17          4.37        27.65 o
  -3  12   4          1.26         10.31        30.26 o
  -2  12   4        162.34        159.87        32.91 o
  -1  12   4        118.79        133.19        31.97 o
   0  12   4          6.24         16.75        30.56 o
   1  12   4         17.26         33.38        30.42 o
   2  12   4        156.93        142.61        20.58 o
   3  12   4        421.65        443.57        24.86 o
   4  12   4         98.69         78.09        19.81 o
   5  12   4          2.19          0.84        19.25 o
   6  12   4         26.99         30.85        14.62 o
   7  12   4        281.12        258.11        16.87 o
   8  12   4          0.04          0.99        14.65 o
   9  12   4          5.16         10.15        16.23 o
  10  12   4          3.00          8.38        15.79 o
  11  12   4          0.21          2.05        10.35 o
  -5  13   4         44.10         51.98        13.83 o
  -4  13   4          1.55          0.56        23.85 o
  -3  13   4         21.27         29.73        26.93 o
  -2  13   4          0.93          0.05        27.67 o
  -1  13   4          5.05          1.90        28.84 o
   0  13   4          1.49          0.52        28.90 o
   1  13   4         14.13          1.51        29.79 o
   2  13   4         18.01         35.05        19.24 o
   3  13   4         58.90         50.78        19.48 o
   4  13   4         22.64         36.12        19.98 o
   5  13   4          4.44          0.03        30.39 o
   6  13   4          3.99          0.87        14.13 o
   7  13   4         13.19         16.34        14.02 o
   8  13   4         32.27         29.90        13.71 o
   9  13   4          3.70         10.65        15.49 o
  10  13   4          4.79          8.57        13.72 o
  11  13   4          5.68          2.26        10.42 o
  -4  14   4          3.40          3.42        10.80 o
  -3  14   4          1.01          0.95        11.01 o
  -2  14   4          5.97          3.17        15.46 o
  -1  14   4          0.87          4.31        15.97 o
   0  14   4         22.40         38.08        16.35 o
   1  14   4          2.52         13.03        26.80 o
   2  14   4          0.37          0.03        27.85 o
   3  14   4          1.31          6.53        28.98 o
   4  14   4          8.40          4.38        17.56 o
   5  14   4          6.86          4.43        16.18 o
   6  14   4          3.52          6.67        12.65 o
   7  14   4         10.81         15.00        12.45 o
   8  14   4         23.23         13.33        11.61 o
   9  14   4         31.18         33.51        22.52 o
  10  14   4          0.05          3.66        11.49 o
  -2  15   4          0.12          3.23        14.00 o
  -1  15   4          5.85         18.49        15.67 o
   0  15   4          0.83          8.06        22.30 o
   1  15   4          0.11         11.47        25.55 o
   2  15   4         10.81         22.71        25.32 o
   3  15   4          7.21         28.87        25.75 o
   4  15   4          5.21         13.47        25.36 o
   5  15   4          0.46          0.30        25.22 o
   6  15   4          1.46          0.68        24.33 o
   7  15   4          2.86          0.56        22.19 o
   8  15   4          2.72         20.05        21.82 o
   1  16   4          2.88          2.40        20.13 o
   2  16   4          1.36          6.26        20.75 o
   3  16   4          0.46          2.10        21.73 o
   4  16   4          0.69          1.71        20.90 o
   5  16   4          0.60          7.60        20.20 o
   6  16   4          0.24          2.85        18.71 o
  -7 -15   5          0.34          0.04        14.15 o
  -6 -15   5          1.68          4.41        11.15 o
  -5 -15   5          0.16          0.09        12.38 o
  -4 -15   5          0.39          0.03        19.29 o
  -3 -15   5          8.68          8.79        14.63 o
  -2 -15   5         16.71          9.48        14.90 o
  -1 -15   5          3.26          0.01        14.14 o
   0 -15   5          3.05          0.50        12.70 o
   1 -15   5          0.49          0.04        10.90 o
  -8 -14   5          0.08          0.19        16.22 o
  -7 -14   5          0.00          0.01        12.97 o
  -6 -14   5          0.23          0.37        14.71 o
  -5 -14   5          5.00         10.94        23.42 o
  -4 -14   5          5.54          4.04        17.50 o
  -3 -14   5          7.50         17.12        17.85 o
  -2 -14   5         10.33          8.41        17.89 o
  -1 -14   5          6.71          7.04        12.58 o
   0 -14   5          0.25          0.65        12.51 o
   1 -14   5          0.02          1.01        12.08 o
   2 -14   5          5.12          5.12        10.94 o
   3 -14   5          0.23          4.40        11.38 o
  -9 -13   5          1.18          0.03        17.21 o
  -8 -13   5          0.27          0.01        20.07 o
  -7 -13   5          0.46          0.01        15.56 o
  -6 -13   5          1.91          3.77        16.98 o
  -5 -13   5          2.00         14.40        18.81 o
  -4 -13   5          2.30          0.10        18.95 o
  -3 -13   5         20.76         24.89        20.48 o
  -2 -13   5          5.72          5.50        14.54 o
  -1 -13   5          7.51         17.19        14.50 o
   0 -13   5          8.15         17.03        17.43 o
   1 -13   5          1.22          3.96        17.50 o
   2 -13   5          0.13          0.43        15.70 o
   3 -13   5          5.73         23.52        14.41 o
   4 -13   5          7.95         11.93        18.98 o
 -10 -12   5          2.45         10.14        17.19 o
  -9 -12   5         18.27         25.39        20.67 o
  -8 -12   5          3.63          0.84        22.68 o
  -7 -12   5          0.13          0.10        16.89 o
  -6 -12   5          8.76         15.58        26.20 o
  -5 -12   5          2.55          9.56        19.53 o
  -4 -12   5          3.91         10.99        20.60 o
  -3 -12   5          8.14         13.34        20.53 o
  -2 -12   5          0.47          4.59        15.29 o
  -1 -12   5          0.64          1.24        19.09 o
   0 -12   5          2.95         12.74        26.12 o
   1 -12   5         15.14         22.75        27.20 o
   2 -12   5          0.76          1.30        27.13 o
   3 -12   5          0.03          0.58        24.31 o
   4 -12   5         18.76         11.68        14.68 o
   5 -12   5         15.00         14.41        20.84 o
   6 -12   5          0.57         13.12        15.23 o
 -11 -11   5          0.64          1.99        15.27 o
 -10 -11   5          0.01          0.04        20.12 o
  -9 -11   5          1.70          1.16        22.82 o
  -8 -11   5          0.42          8.99        16.94 o
  -7 -11   5          4.43          0.69        18.44 o
  -6 -11   5         10.13         22.52        25.89 o
  -5 -11   5          4.25          8.74        19.77 o
  -4 -11   5         21.61         27.01        20.43 o
  -3 -11   5          6.26          7.31        14.94 o
  -2 -11   5          1.41          0.00        17.96 o
  -1 -11   5          6.55          0.28        24.52 o
   0 -11   5          3.35          2.27        27.10 o
   1 -11   5         29.67         15.91        21.00 o
   2 -11   5          3.61          1.76        20.67 o
   3 -11   5          5.04          0.60        21.16 o
   4 -11   5          0.05          0.23        21.53 o
   5 -11   5         19.09         18.43        19.60 o
   6 -11   5         14.26          2.89        16.31 o
   7 -11   5          0.08          0.84        14.75 o
 -11 -10   5          1.17          0.19        18.75 o
 -10 -10   5          0.64          0.12        23.04 o
  -9 -10   5          3.61         11.45        16.81 o
  -8 -10   5          8.87          7.06        14.33 o
  -7 -10   5          0.00          2.79        14.99 o
  -6 -10   5         23.27         24.57        25.61 o
  -5 -10   5         21.63         27.08        19.58 o
  -4 -10   5         31.42         34.06        19.39 o
  -3 -10   5          0.91          1.02        14.89 o
  -2 -10   5          0.29          0.14        17.16 o
  -1 -10   5          1.54         12.05        24.10 o
   0 -10   5         20.70         25.30        19.93 o
   1 -10   5          7.31          3.86        19.63 o
   2 -10   5          7.94          1.57        20.52 o
   3 -10   5          1.72         11.11        21.38 o
   4 -10   5          0.75          2.13        20.60 o
   5 -10   5          1.76          2.07        20.04 o
   6 -10   5          7.45         12.44        18.99 o
   7 -10   5          4.13         10.44        15.29 o
 -12  -9   5          0.75          0.44        14.94 o
 -11  -9   5          0.11          4.12        13.54 o
 -10  -9   5          0.81          3.85        13.04 o
  -9  -9   5          7.80          4.67        14.35 o
  -8  -9   5          0.71          5.22        12.55 o
  -7  -9   5          6.26         13.20        12.53 o
  -6  -9   5         45.05         35.23        25.87 o
  -5  -9   5          0.10          1.35        19.07 o
  -4  -9   5          1.65          4.88        13.52 o
  -3  -9   5          2.66         15.42        13.87 o
  -2  -9   5         28.05         14.64        23.34 o
  -1  -9   5         48.35         53.92        17.47 o
   0  -9   5        457.96        511.40        23.26 o
   1  -9   5        297.12        270.74        22.41 o
   2  -9   5         18.12         17.04        20.54 o
   3  -9   5          8.88          9.40        20.49 o
   4  -9   5          3.70         10.49        21.65 o
   5  -9   5          0.05          1.74        19.66 o
   6  -9   5         17.28         34.47        25.75 o
   7  -9   5         12.24         15.08        17.30 o
   8  -9   5          0.09          0.01        14.84 o
 -12  -8   5          0.67          1.08        16.48 o
 -11  -8   5          2.32          7.38        12.17 o
 -10  -8   5          3.50          7.25        14.42 o
  -9  -8   5          1.34          4.75        14.90 o
  -8  -8   5         30.60         33.45        15.54 o
  -7  -8   5         53.91         57.37        13.53 o
  -6  -8   5          4.99          2.78        16.44 o
  -5  -8   5          3.38          9.15        17.73 o
  -4  -8   5         17.68         11.79        13.20 o
  -3  -8   5         29.09         36.84        13.48 o
  -2  -8   5          8.29          3.67        21.62 o
  -1  -8   5         20.78         28.24        16.68 o
   0  -8   5        159.20        124.04        17.67 o
   1  -8   5        639.74        670.67        30.68 o
   2  -8   5        295.28        297.74        29.65 o
   3  -8   5         57.05         73.15        19.17 o
   4  -8   5          3.29         17.60        20.32 o
   5  -8   5          0.00          4.40        17.45 o
   6  -8   5          0.46          4.21        17.03 o
   7  -8   5          1.91          1.78        15.75 o
   8  -8   5          0.03          0.38        16.64 o
   9  -8   5          6.77          2.75        23.49 o
 -12  -7   5          0.44          3.42        10.62 o
 -11  -7   5          1.85          2.17        13.17 o
 -10  -7   5          5.64          5.39        14.64 o
  -9  -7   5         57.11         41.99        15.56 o
  -8  -7   5         46.08         49.04        15.93 o
  -7  -7   5        412.53        366.47        18.52 o
  -6  -7   5         13.46         14.05        13.15 o
  -5  -7   5        286.26        283.63        18.80 o
  -4  -7   5         16.96         15.16        16.49 o
  -3  -7   5        523.71        646.92        43.89 o
  -2  -7   5         30.77         21.79        29.70 o
  -1  -7   5          0.47          1.83        26.37 o
   0  -7   5          3.17          7.85        15.48 o
   1  -7   5         34.44         50.78        13.97 o
   2  -7   5        445.10        477.63        30.46 o
   3  -7   5          6.59         11.47        14.82 o
   4  -7   5         18.64         14.53        16.31 o
   5  -7   5          0.01          4.15        16.25 o
   6  -7   5         55.00         38.25        16.97 o
   7  -7   5          0.10         12.53        16.27 o
   8  -7   5         12.56         13.10        14.92 o
   9  -7   5          1.32          6.92        18.98 o
  10  -7   5          0.72          6.19        18.43 o
 -12  -6   5         14.64          9.08        11.38 o
 -11  -6   5          0.06          4.67        13.44 o
 -10  -6   5          3.18          5.58        14.80 o
  -9  -6   5         29.39         22.72        20.24 o
  -8  -6   5        168.56        170.00        22.86 o
  -7  -6   5        974.84        943.08        21.06 o
  -6  -6   5        148.32        148.39        18.78 o
  -5  -6   5        363.36        346.44        17.54 o
  -4  -6   5        966.70        860.71        48.92 o
  -3  -6   5         11.64         17.35        18.86 o
  -2  -6   5        451.08        375.72        22.10 o
  -1  -6   5          4.18         10.88        23.27 o
   0  -6   5          0.66          0.99        24.97 o
   1  -6   5          1.61          7.80        12.91 o
   2  -6   5        153.72        178.02        16.72 o
   3  -6   5         20.24         24.26        11.26 o
   4  -6   5          8.46         16.63        14.56 o
   5  -6   5         14.78         17.67        15.81 o
   6  -6   5        223.57        253.49        16.08 o
   7  -6   5          0.16          1.44        13.57 o
   8  -6   5          0.00          1.85        13.35 o
   9  -6   5          0.09          0.23        21.60 o
  10  -6   5          2.73          0.42        17.63 o
 -13  -5   5          0.19         11.05        15.37 o
 -12  -5   5          5.96          9.29        11.72 o
 -11  -5   5          6.20         12.78        17.58 o
 -10  -5   5          1.51          4.16        18.67 o
  -9  -5   5         62.15         67.59        21.06 o
  -8  -5   5        304.23        299.17        23.09 o
  -7  -5   5         37.92         42.44        19.32 o
  -6  -5   5          2.84          3.72        14.87 o
  -5  -5   5        129.01        164.16        33.38 o
  -4  -5   5         29.56         28.12        27.88 o
  -3  -5   5       2285.00       2099.95        59.56 o
  -2  -5   5         20.60         22.59        17.17 o
  -1  -5   5         21.20         19.56        14.90 o
   0  -5   5        169.00        173.56        15.19 o
   1  -5   5        122.69         95.58        21.29 o
   2  -5   5         76.18         69.45        15.49 o
   3  -5   5         30.95         31.79        21.81 o
   4  -5   5         66.75         64.38        13.25 o
   5  -5   5         62.14         63.85        15.31 o
   6  -5   5          1.62          1.12        16.47 o
   7  -5   5         10.84         12.71        13.58 o
   8  -5   5          1.74          5.45        13.58 o
   9  -5   5         27.46         30.91        17.79 o
  10  -5   5          0.20         10.56        19.74 o
  11  -5   5          0.25          8.22        13.89 o
 -13  -4   5          5.66         12.20        16.78 o
 -12  -4   5          0.08          4.89        15.37 o
 -11  -4   5         18.74         29.82        17.96 o
 -10  -4   5          0.87          7.47        19.35 o
  -9  -4   5        349.98        369.30        23.62 o
  -8  -4   5        194.41        180.91        20.34 o
  -7  -4   5          1.19          9.95        17.60 o
  -6  -4   5         31.34         33.00        16.08 o
  -5  -4   5        176.40        211.16        34.94 o
  -4  -4   5        240.88        244.80        37.87 o
  -3  -4   5         61.44         62.85        20.98 o
  -2  -4   5       4774.34       4275.01       142.65 o
  -1  -4   5        663.30        496.60        28.87 o
   0  -4   5         25.92         18.40        13.36 o
   1  -4   5         27.19         42.17        14.05 o
   2  -4   5          0.44          5.40        20.61 o
   3  -4   5          3.58          5.32        11.46 o
   4  -4   5        483.22        506.76        19.49 o
   5  -4   5          0.08          3.20        13.18 o
   6  -4   5          3.66          1.72        17.78 o
   7  -4   5          0.11          3.53        14.05 o
   8  -4   5         81.38         95.90        18.00 o
   9  -4   5         15.07         19.74        17.50 o
  10  -4   5          3.55         26.46        16.41 o
  11  -4   5         19.00          9.10        15.94 o
 -13  -3   5          1.17          4.58        17.53 o
 -12  -3   5          0.19          4.34        14.76 o
 -11  -3   5         40.08         35.36        18.34 o
 -10  -3   5         24.20         30.21        19.08 o
  -9  -3   5        147.20        130.61        38.90 o
  -8  -3   5         30.16         17.59        19.43 o
  -7  -3   5         36.07         42.88        16.90 o
  -6  -3   5        166.12        189.87        28.47 o
  -5  -3   5        218.30        224.11        25.87 o
  -4  -3   5         19.48         35.89        21.90 o
  -3  -3   5          4.15          1.56        13.91 o
  -2  -3   5        114.87        109.18        13.51 o
  -1  -3   5       1704.04       1755.82        31.41 o
   0  -3   5        498.13        463.07        16.63 o
   1  -3   5         48.60         35.52        10.23 o
   2  -3   5        126.98        133.29        19.86 o
   3  -3   5         85.94         92.66        20.17 o
   4  -3   5       3466.11       3444.23        49.26 o
   5  -3   5        457.15        490.81        19.88 o
   6  -3   5          5.01          3.28        17.15 o
   7  -3   5        120.68         95.04        19.66 o
   8  -3   5         24.50         34.25        19.65 o
   9  -3   5         46.29         60.83        20.89 o
  10  -3   5         14.53         11.51        16.71 o
  11  -3   5          3.19          8.55        15.19 o
  12  -3   5          5.59          1.74        18.83 o
 -13  -2   5          3.24          9.39        17.81 o
 -12  -2   5          0.36         14.73        25.56 o
 -11  -2   5          3.74         16.05        18.13 o
 -10  -2   5         11.50         15.84        18.62 o
  -9  -2   5         40.85         38.40        18.95 o
  -8  -2   5        152.32        182.26        22.84 o
  -7  -2   5        372.24        351.59        19.88 o
  -6  -2   5         34.73         28.90        26.23 o
  -5  -2   5        106.87         71.62        22.23 o
  -4  -2   5         22.69         26.68        20.92 o
  -3  -2   5       1083.58       1196.84        17.57 o
  -2  -2   5         34.62         28.93         8.84 o
  -1  -2   5       3149.18       2698.12        27.53 o
   0  -2   5        328.22        293.17        14.31 o
   1  -2   5        269.74        278.09        12.08 o
   2  -2   5        383.86        362.58        16.05 o
   3  -2   5       1107.48       1067.82        33.54 o
   4  -2   5       2075.27       1996.79        58.78 o
   5  -2   5       2379.65       2402.54        35.94 o
   6  -2   5        368.86        373.31        22.83 o
   7  -2   5          1.41          3.54        14.12 o
   8  -2   5        829.17        814.37        27.51 o
   9  -2   5         38.32         39.24        20.26 o
  10  -2   5          0.84          8.67        20.21 o
  11  -2   5          9.11         10.71        15.45 o
  12  -2   5          0.20          0.18        14.30 o
 -13  -1   5          0.00          0.71        17.19 o
 -12  -1   5          0.50          9.21        23.89 o
 -11  -1   5         68.06         65.12        14.64 o
 -10  -1   5         86.00         86.38        15.88 o
  -9  -1   5         13.11         17.40        14.84 o
  -8  -1   5          1.56          7.18        17.53 o
  -7  -1   5        234.27        223.08        15.18 o
  -6  -1   5        180.82        191.92        18.18 o
  -5  -1   5        827.49        819.43        32.85 o
  -4  -1   5       1747.23       1766.16        35.84 o
  -3  -1   5        543.40        568.15        20.97 o
  -2  -1   5       1813.12       1758.35        43.40 o
  -1  -1   5        338.16        300.67        10.47 o
   0  -1   5       4500.58       3952.61       111.43 o
   1  -1   5       2621.19       2405.93        43.33 o
   2  -1   5        155.76        121.81        13.78 o
   3  -1   5         54.14         43.36        30.22 o
   4  -1   5       1102.54       1072.15        49.09 o
   5  -1   5        224.31        208.39        20.27 o
   6  -1   5        449.19        462.20        16.79 o
   7  -1   5        347.40        337.15        15.83 o
   8  -1   5        307.09        294.31        17.16 o
   9  -1   5        175.37        157.79        21.25 o
  10  -1   5         30.27         18.98        19.25 o
  11  -1   5          0.04          8.81        19.11 o
  12  -1   5          0.41         10.17        13.17 o
 -13   0   5         14.83         10.05        15.96 o
 -12   0   5          1.86          1.73        24.10 o
 -11   0   5          8.87         24.64        18.40 o
 -10   0   5        127.91        134.64        16.72 o
  -9   0   5         27.04         48.11        19.69 o
  -8   0   5          1.18          3.36        17.30 o
  -7   0   5          0.01          5.65        13.49 o
  -6   0   5        169.47        183.56        15.40 o
  -5   0   5        284.48        286.77        27.93 o
  -4   0   5       1106.15       1045.82        56.52 o
  -3   0   5         34.11         54.88        18.01 o
  -2   0   5          0.13          4.74         8.35 o
  -1   0   5          6.54         13.06         6.14 o
   0   0   5         86.47         99.84        13.14 o
   1   0   5       1459.68       1480.86        30.69 o
   2   0   5       2032.92       2120.56        90.35 o
   3   0   5        166.10        144.05        30.69 o
   4   0   5         17.98         14.25        32.76 o
   5   0   5         16.44         28.76        34.39 o
   6   0   5        220.59        244.79        25.64 o
   7   0   5         11.01         11.58        10.73 o
   8   0   5        241.59        226.20        14.06 o
   9   0   5          0.33          3.11        15.33 o
  10   0   5        154.17        119.77        16.68 o
  11   0   5          0.70          2.23        18.26 o
  12   0   5          0.00          1.95        13.88 o
 -12   1   5          1.88          7.09        14.10 o
 -11   1   5         28.61         18.73        17.56 o
 -10   1   5         26.21         34.36        20.37 o
  -9   1   5          0.24          4.92        18.00 o
  -8   1   5         30.03         54.97        18.31 o
  -7   1   5         19.94         14.61        13.68 o
  -6   1   5          0.56          5.35        11.77 o
  -5   1   5        155.69        162.50        21.36 o
  -4   1   5       2834.02       2737.83        64.57 o
  -3   1   5        361.80        283.03        35.91 o
  -2   1   5        388.47        358.66        12.01 o
  -1   1   5         12.26         19.63         8.99 o
   0   1   5         85.74         84.24        11.63 o
   1   1   5        134.95        148.90         9.11 o
   2   1   5        494.31        472.67        14.00 o
   3   1   5       1039.80       1171.63        51.86 o
   4   1   5       2653.34       2993.11        60.69 o
   5   1   5        601.20        708.42        44.06 o
   6   1   5        364.89        399.89        58.65 o
   7   1   5          0.18          4.85        15.82 o
   8   1   5          0.34          1.75        11.21 o
   9   1   5        161.24        157.56        17.77 o
  10   1   5         47.21         51.20        12.93 o
  11   1   5         12.92         22.58        18.28 o
  12   1   5          0.11          8.34        27.15 o
  13   1   5          0.57          0.44        22.38 o
 -12   2   5         34.33         41.54        13.40 o
 -11   2   5          1.81          4.79        17.52 o
 -10   2   5          3.22         12.16        19.18 o
  -9   2   5          7.98         29.61        29.95 o
  -8   2   5          0.92         12.96        15.14 o
  -7   2   5          0.44          4.70        13.88 o
  -6   2   5         88.93        124.34        19.67 o
  -5   2   5        146.33        128.41        16.89 o
  -4   2   5       1104.07       1006.41        44.73 o
  -3   2   5        157.52        171.52        34.18 o
  -2   2   5        632.58        625.61        21.13 o
  -1   2   5        713.33        736.04        12.40 o
   0   2   5         36.11         26.86         8.29 o
   1   2   5         10.60         12.35        12.64 o
   2   2   5        338.41        316.06        33.29 o
   3   2   5         22.16         14.45        30.42 o
   4   2   5          0.00          1.18        30.81 o
   5   2   5        642.88        836.77        49.08 o
   6   2   5        495.86        569.55        44.46 o
   7   2   5         40.23         58.57        16.77 o
   8   2   5        217.22        190.67        14.92 o
   9   2   5          9.80         17.91        15.10 o
  10   2   5         47.03         33.79        15.13 o
  11   2   5         86.88        109.25        16.12 o
  12   2   5          1.97          0.01        27.28 o
  13   2   5          6.85          8.41        22.82 o
 -12   3   5          0.58          6.35        11.91 o
 -11   3   5         18.69         18.73        17.07 o
 -10   3   5         18.85          9.35        19.93 o
  -9   3   5          8.78          4.83        28.93 o
  -8   3   5         10.27          4.47        19.53 o
  -7   3   5         14.09         32.64        19.82 o
  -6   3   5        216.33        205.32        19.17 o
  -5   3   5         17.64         21.28        16.22 o
  -4   3   5        189.46        182.90        21.75 o
  -3   3   5          0.25          3.89        18.01 o
  -2   3   5         40.96         33.46         9.70 o
  -1   3   5       1259.43       1335.93        25.04 o
   0   3   5         56.48         63.12         9.82 o
   1   3   5       2106.96       2166.75        41.22 o
   2   3   5       1506.67       1542.54        29.15 o
   3   3   5       1430.58       1505.05        47.85 o
   4   3   5       2858.30       3014.64        67.19 o
   5   3   5          0.66          0.04        33.98 o
   6   3   5        307.59        280.89        39.09 o
   7   3   5        195.04        224.30        22.52 o
   8   3   5         84.85         87.81        16.20 o
   9   3   5         88.03         80.58        14.37 o
  10   3   5         30.33         31.68        14.27 o
  11   3   5          1.68          2.42        12.37 o
  12   3   5          0.04          2.26        17.07 o
  13   3   5          5.14          0.09        22.12 o
 -11   4   5          3.69          6.39        15.25 o
 -10   4   5          5.07          8.06        19.18 o
  -9   4   5        124.54        131.65        29.79 o
  -8   4   5         13.21         19.56        20.75 o
  -7   4   5          4.87          7.85        19.10 o
  -6   4   5          0.01          1.47        18.07 o
  -5   4   5        165.15        170.79        17.47 o
  -4   4   5        468.39        472.39        22.07 o
  -3   4   5          3.38          8.52        17.35 o
  -2   4   5         85.26         92.69        18.01 o
  -1   4   5       1082.50       1119.26        25.72 o
   0   4   5       1924.95       2078.65        38.41 o
   1   4   5        985.46        952.46        22.49 o
   2   4   5         16.13         17.45        18.41 o
   3   4   5         21.43         17.16        32.02 o
   4   4   5        294.68        234.90        36.99 o
   5   4   5       2422.80       2839.01        73.17 o
   6   4   5        219.48        251.61        41.96 o
   7   4   5        425.96        481.13        21.16 o
   8   4   5        406.95        416.39        15.82 o
   9   4   5         69.38         47.49        14.56 o
  10   4   5         17.59         15.03        12.40 o
  11   4   5         19.33         16.46        12.68 o
  12   4   5          3.24          9.37        13.78 o
  13   4   5          1.43          1.32        20.82 o
 -11   5   5          0.26          2.08        12.97 o
 -10   5   5         36.22         28.86        17.28 o
  -9   5   5          1.74          6.13        19.32 o
  -8   5   5         40.60         59.63        19.83 o
  -7   5   5         57.99         63.02        20.54 o
  -6   5   5          1.24          1.80        18.00 o
  -5   5   5         87.33         84.68        16.92 o
  -4   5   5         30.53         33.82        17.69 o
  -3   5   5        137.60        131.56        14.24 o
  -2   5   5          8.01          9.54        17.79 o
  -1   5   5         84.56        116.52        21.14 o
   0   5   5       2773.92       3129.82        65.97 o
   1   5   5         52.17         22.84        16.07 o
   2   5   5         87.37        110.22        26.44 o
   3   5   5         63.17         67.74        38.05 o
   4   5   5          0.02          2.44        32.66 o
   5   5   5          4.03         24.93        32.97 o
   6   5   5        318.31        347.85        19.32 o
   7   5   5          0.78          3.04        12.78 o
   8   5   5         41.44         50.91        10.73 o
   9   5   5         19.37         23.33        12.34 o
  10   5   5         30.46         35.36        12.42 o
  11   5   5         76.96         76.19        12.64 o
  12   5   5         11.82         13.30        11.22 o
  13   5   5          2.33          0.65        18.93 o
 -11   6   5          3.23          6.00        15.28 o
 -10   6   5          6.65          2.24        14.76 o
  -9   6   5          2.84          2.46        18.02 o
  -8   6   5         46.42         33.54        19.99 o
  -7   6   5        138.32        184.04        38.15 o
  -6   6   5         13.70         13.01        19.23 o
  -5   6   5         29.33         21.69        27.13 o
  -4   6   5          7.44          0.42        23.78 o
  -3   6   5         24.06         34.69        17.46 o
  -2   6   5         53.53         69.52        16.98 o
  -1   6   5          0.86          6.20        15.80 o
   0   6   5       1780.08       1825.23       116.37 o
   1   6   5       3888.78       4261.68        81.88 o
   2   6   5         42.49         39.57        15.78 o
   3   6   5        265.78        267.19        45.68 o
   4   6   5         34.25         50.81        34.79 o
   5   6   5         49.04         41.77        17.09 o
   6   6   5         12.68         16.55        15.13 o
   7   6   5         30.69         42.20        11.02 o
   8   6   5        145.53        136.37        13.12 o
   9   6   5         48.76         64.18        12.54 o
  10   6   5         38.95         39.98        12.68 o
  11   6   5         25.02         32.71        12.20 o
  12   6   5          0.03          1.44        10.92 o
  13   6   5          1.21          0.79        18.50 o
 -10   7   5          4.24         16.98        19.41 o
  -9   7   5          9.83         26.39        15.94 o
  -8   7   5         20.11         39.47        15.77 o
  -7   7   5         13.21         16.76        18.80 o
  -6   7   5         11.99          4.10        31.46 o
  -5   7   5        351.78        346.02        35.34 o
  -4   7   5          9.66         16.78        27.23 o
  -3   7   5        157.41        134.41        26.87 o
  -2   7   5          3.04         13.14        17.95 o
  -1   7   5          1.44          1.49        16.78 o
   0   7   5        340.78        309.00        20.21 o
   1   7   5          4.58         21.87        12.94 o
   2   7   5        122.34        133.53        20.28 o
   3   7   5          4.69          6.46        17.38 o
   4   7   5         22.32         22.38        17.19 o
   5   7   5         32.09         24.24        17.54 o
   6   7   5         47.17         47.22        22.03 o
   7   7   5        178.16        170.62        12.40 o
   8   7   5          2.96          9.45        12.18 o
   9   7   5        152.80        154.07        15.30 o
  10   7   5          0.21          5.63        12.34 o
  11   7   5          1.55          1.09        13.41 o
  12   7   5          1.89          4.90        12.28 o
  13   7   5          0.21          2.20        16.57 o
  -9   8   5         23.95         12.64        20.68 o
  -8   8   5         88.18         79.61        19.19 o
  -7   8   5          0.85          0.98        20.83 o
  -6   8   5         19.17         30.35        20.68 o
  -5   8   5          0.00          0.01        31.73 o
  -4   8   5        814.04        771.91        39.68 o
  -3   8   5         11.15         14.79        17.94 o
  -2   8   5        230.97        188.97        25.94 o
  -1   8   5         55.81         45.85        19.65 o
   0   8   5        314.77        316.19        26.61 o
   1   8   5         25.79         20.56        16.87 o
   2   8   5         30.16         11.70        17.06 o
   3   8   5          2.44          4.54        15.98 o
   4   8   5         27.78         17.88        20.93 o
   5   8   5          8.83          8.01        23.19 o
   6   8   5         56.46         40.08        24.30 o
   7   8   5        130.43        112.17        14.75 o
   8   8   5         62.02         64.92        15.09 o
   9   8   5          6.18         13.96        14.86 o
  10   8   5          4.83          1.24        13.71 o
  11   8   5          4.01          1.67        13.01 o
  12   8   5          0.31          0.39        11.70 o
  13   8   5          0.41          0.37        15.03 o
  -8   9   5          6.37         14.32        12.06 o
  -7   9   5          0.11          0.54        18.22 o
  -6   9   5          4.15          3.39        20.07 o
  -5   9   5          2.93          8.91        20.71 o
  -4   9   5          0.13          3.16        19.70 o
  -3   9   5       1815.61       1648.91        49.47 o
  -2   9   5          7.89          1.82        27.09 o
  -1   9   5        179.13        186.95        27.68 o
   0   9   5        126.79        121.22        25.24 o
   1   9   5        107.61         92.32        24.03 o
   2   9   5          8.62         24.80        24.08 o
   3   9   5         33.86         39.21        24.08 o
   4   9   5         20.02         25.27        23.66 o
   5   9   5          2.27          0.26        24.39 o
   6   9   5         14.31          0.35        25.38 o
   7   9   5        232.44        226.63        16.02 o
   8   9   5          7.75          6.10        14.60 o
   9   9   5          1.35          5.25        15.21 o
  10   9   5         43.67         48.18        14.33 o
  11   9   5         57.74         65.84        13.67 o
  12   9   5         10.73         12.52        10.95 o
  -8  10   5          6.36         11.88        14.91 o
  -7  10   5          1.53          8.15        14.11 o
  -6  10   5          5.36          8.55        17.95 o
  -5  10   5          2.26         11.78        30.58 o
  -4  10   5          0.38          7.50        31.00 o
  -3  10   5         17.45          2.94        30.37 o
  -2  10   5         27.01         48.20        30.32 o
  -1  10   5          3.76          5.83        28.15 o
   0  10   5          2.89          9.29        27.36 o
   1  10   5         10.48          8.07        26.40 o
   2  10   5          0.00          0.72        15.65 o
   3  10   5        151.70        129.38        27.43 o
   4  10   5          5.01          0.10        26.14 o
   5  10   5        169.23        170.61        29.20 o
   6  10   5         59.82         63.43        27.91 o
   7  10   5        150.14        124.92        15.79 o
   8  10   5          0.42          7.01        14.76 o
   9  10   5          3.19         18.58        14.10 o
  10  10   5          2.36          1.79        13.57 o
  11  10   5         25.43         24.78        12.71 o
  12  10   5         23.59         20.28         9.84 o
  -7  11   5          3.90          2.61        13.24 o
  -6  11   5          0.01          0.03        24.83 o
  -5  11   5         33.68         65.05        29.20 o
  -4  11   5          5.31         11.96        30.09 o
  -3  11   5         27.76         15.65        31.06 o
  -2  11   5         21.93         19.67        30.00 o
  -1  11   5         48.45         37.60        31.41 o
   0  11   5         33.96         35.15        29.42 o
   1  11   5         80.75         75.14        30.49 o
   2  11   5        453.98        453.85        34.98 o
   3  11   5        532.84        467.69        35.69 o
   4  11   5        416.81        351.54        34.25 o
   5  11   5         47.15         57.74        30.55 o
   6  11   5         24.74         12.94        29.64 o
   7  11   5        490.26        454.68        24.74 o
   8  11   5          0.10          5.86        14.42 o
   9  11   5          0.71          8.60        14.43 o
  10  11   5         18.31         18.93        16.07 o
  11  11   5          7.89          2.64        14.54 o
  12  11   5         18.86         27.43        14.01 o
  -6  12   5          0.29          2.32        13.65 o
  -5  12   5          8.99         17.33        25.68 o
  -4  12   5         18.32         17.51        27.89 o
  -3  12   5         13.47         28.76        30.08 o
  -2  12   5          1.49          3.45        29.56 o
  -1  12   5         21.37         16.67        30.71 o
   0  12   5          6.02          8.54        29.84 o
   1  12   5          5.20         12.05        18.38 o
   2  12   5         76.89         75.21        31.00 o
   3  12   5        595.19        590.54        38.25 o
   4  12   5        190.55        158.27        31.97 o
   5  12   5         22.10          6.93        29.58 o
   6  12   5         12.46          0.04        30.01 o
   7  12   5         18.44         14.66        19.26 o
   8  12   5         31.16         57.84        19.14 o
   9  12   5         17.45         29.69        18.03 o
  10  12   5          7.98          0.17        23.93 o
  11  12   5          0.98          0.05        13.02 o
  -5  13   5          1.09          5.69        16.87 o
  -4  13   5          0.35          2.70        15.66 o
  -3  13   5         16.15         25.87        27.18 o
  -2  13   5         57.49         96.46        29.45 o
  -1  13   5          0.92         12.56        29.06 o
   0  13   5          5.80         20.40        17.63 o
   1  13   5         10.19         21.52        17.21 o
   2  13   5         19.41          9.07        30.16 o
   3  13   5         28.64         55.27        30.28 o
   4  13   5         33.40         33.67        30.34 o
   5  13   5         16.79         11.90        28.83 o
   6  13   5         14.12         16.52        18.35 o
   7  13   5         69.24         67.93        18.98 o
   8  13   5         20.75         23.15        17.19 o
   9  13   5         20.35         37.81        24.81 o
  10  13   5          1.51          3.45        13.81 o
  11  13   5          7.30          6.07        13.58 o
  -4  14   5          1.63          6.35        15.53 o
  -3  14   5          5.12          5.39        13.87 o
  -2  14   5          2.93         13.38        15.20 o
  -1  14   5         18.16         26.69        15.29 o
   0  14   5          7.40         18.46        15.90 o
   1  14   5          8.66         32.75        28.08 o
   2  14   5         18.39         20.07        27.90 o
   3  14   5        123.11        148.96        29.54 o
   4  14   5          8.47         15.46        27.93 o
   5  14   5          3.10         13.21        27.29 o
   6  14   5          4.92          6.15        16.68 o
   7  14   5          8.26          5.75        16.15 o
   8  14   5         35.51         55.73        15.75 o
   9  14   5         12.24         12.83        21.45 o
  10  14   5         10.61          8.68        14.50 o
  -2  15   5          2.24          5.37        13.71 o
  -1  15   5          3.12         13.30        12.37 o
   0  15   5          0.20          0.45        23.00 o
   1  15   5          0.80          0.27        25.35 o
   2  15   5          1.79          6.92        25.02 o
   3  15   5          0.12          0.01        25.07 o
   4  15   5          0.77          0.56        24.56 o
   5  15   5          2.83          5.46        14.87 o
   6  15   5          0.49          0.84        14.12 o
   7  15   5          1.22          2.19        13.53 o
   8  15   5          0.45          0.18        20.51 o
   1  16   5          2.94          0.44        20.44 o
   2  16   5          1.09          0.01        21.36 o
   3  16   5         27.31         57.43        22.01 o
   4  16   5          0.37         25.12        20.12 o
   5  16   5          5.10         27.47        20.88 o
   6  16   5          0.16         14.35        19.85 o
  -5 -15   6          0.04          1.25        10.79 o
  -4 -15   6          0.32          0.14        11.92 o
  -3 -15   6          1.68         12.31        18.96 o
  -2 -15   6          2.35          7.59        12.91 o
  -1 -15   6          1.31          6.16        12.07 o
   0 -15   6          0.06          2.54        10.48 o
  -7 -14   6          0.39          0.44        16.24 o
  -6 -14   6          0.17          8.85        13.16 o
  -5 -14   6          0.71          0.55        14.67 o
  -4 -14   6          0.35          0.99        16.42 o
  -3 -14   6          3.13          8.68        16.66 o
  -2 -14   6          2.50          8.36        16.81 o
  -1 -14   6          0.72          4.15        11.73 o
   0 -14   6          2.25          9.38        11.84 o
   1 -14   6          0.92          8.11        11.05 o
   2 -14   6          0.66          5.43        11.93 o
  -9 -13   6          0.04          4.74        14.13 o
  -8 -13   6          0.31          2.14        17.84 o
  -7 -13   6          3.56          6.46        14.19 o
  -6 -13   6          4.06          9.40        15.96 o
  -5 -13   6          0.66          0.01        24.52 o
  -4 -13   6          0.41          2.41        18.13 o
  -3 -13   6         16.27         34.14        19.35 o
  -2 -13   6          1.57          8.24        14.20 o
  -1 -13   6          0.85          2.16        13.79 o
   0 -13   6          1.38          5.97        14.31 o
   1 -13   6          1.87          5.98        16.23 o
   2 -13   6          0.24          1.59        15.13 o
   3 -13   6          6.58          5.77        12.61 o
   4 -13   6          0.33          3.54        15.97 o
  -9 -12   6          0.90          3.51        17.90 o
  -8 -12   6          2.38         12.18        20.22 o
  -7 -12   6          7.61         10.72        16.50 o
  -6 -12   6          1.23          0.84        17.42 o
  -5 -12   6          5.13         14.21        19.49 o
  -4 -12   6          6.69         17.19        19.88 o
  -3 -12   6          8.45         13.24        14.69 o
  -2 -12   6          1.67          1.98        15.23 o
  -1 -12   6          7.56         11.09        15.62 o
   0 -12   6          9.38         25.74        18.73 o
   1 -12   6          2.68          4.55        17.34 o
   2 -12   6          0.07          1.28        17.07 o
   3 -12   6          0.49          0.17        15.32 o
   4 -12   6          4.95         12.90        22.01 o
   5 -12   6          0.20          0.01        18.18 o
 -10 -11   6          1.10          1.47        16.24 o
  -9 -11   6          0.07          0.94        20.13 o
  -8 -11   6          0.51          0.29        15.53 o
  -7 -11   6          5.90          6.99        14.31 o
  -6 -11   6          0.01          2.74        17.86 o
  -5 -11   6         10.90          9.91        19.78 o
  -4 -11   6         17.33         25.11        19.53 o
  -3 -11   6          0.09          4.99        14.73 o
  -2 -11   6          0.36          3.68        15.55 o
  -1 -11   6          8.75          1.58        18.92 o
   0 -11   6         17.95         12.19        18.18 o
   1 -11   6          5.99         11.20        20.17 o
   2 -11   6          3.43          6.87        20.41 o
   3 -11   6          4.01          3.49        20.11 o
   4 -11   6          0.78         13.09        20.25 o
   5 -11   6          0.38          0.49        17.72 o
   6 -11   6          0.21          0.67        14.34 o
 -11 -10   6          0.52          4.30        15.13 o
 -10 -10   6          0.47         10.96        20.38 o
  -9 -10   6          8.42         13.83        16.21 o
  -8 -10   6          0.38          5.47        17.73 o
  -7 -10   6          9.74          9.35        14.75 o
  -6 -10   6          8.18          4.53        18.42 o
  -5 -10   6         17.15         14.23        19.41 o
  -4 -10   6          8.05         14.58        14.55 o
  -3 -10   6          0.23          1.26        14.63 o
  -2 -10   6         19.82         32.25        15.85 o
  -1 -10   6         19.34         27.42        19.37 o
   0 -10   6          2.45          0.07        19.01 o
   1 -10   6         35.36         35.52        20.59 o
   2 -10   6         23.38         37.70        21.50 o
   3 -10   6         12.23         26.34        21.50 o
   4 -10   6          4.72          5.24        21.11 o
   5 -10   6          2.82          3.49        19.53 o
   6 -10   6          3.99          2.53        17.92 o
   7 -10   6          0.88          3.36        14.42 o
 -11  -9   6          0.01          5.21        12.11 o
 -10  -9   6          0.06          9.94        14.60 o
  -9  -9   6          1.82          0.04        17.66 o
  -8  -9   6          0.08          9.47        18.74 o
  -7  -9   6         47.89         63.57        15.96 o
  -6  -9   6          2.89          2.91        18.91 o
  -5  -9   6         56.22         67.14        19.83 o
  -4  -9   6         48.89         72.18        14.64 o
  -3  -9   6          9.64         12.27        14.83 o
  -2  -9   6         27.94         21.28        18.24 o
  -1  -9   6          0.03          4.42        14.89 o
   0  -9   6          2.73          7.93        18.38 o
   1  -9   6         78.42         91.30        20.42 o
   2  -9   6         29.06         32.37        20.58 o
   3  -9   6          0.07          1.19        19.69 o
   4  -9   6          3.06          3.23        21.34 o
   5  -9   6          2.30          8.76        21.24 o
   6  -9   6          0.17          3.51        19.34 o
   7  -9   6          4.98          4.12        17.31 o
   8  -9   6          7.17         14.29        12.75 o
 -11  -8   6          0.13          3.27        14.33 o
 -10  -8   6          0.39          6.45        13.03 o
  -9  -8   6          0.00          7.00        14.10 o
  -8  -8   6          0.30          1.33        19.11 o
  -7  -8   6        145.49        130.13        16.39 o
  -6  -8   6        300.58        249.78        21.34 o
  -5  -8   6          5.93          8.29        14.55 o
  -4  -8   6         23.03         25.66        13.65 o
  -3  -8   6         17.79         29.51        13.67 o
  -2  -8   6         13.20          8.63        15.63 o
  -1  -8   6          5.96          5.18        17.30 o
   0  -8   6          5.37          9.90        17.71 o
   1  -8   6          0.01          0.19        18.47 o
   2  -8   6        148.39        144.05        20.67 o
   3  -8   6          6.46          2.29        20.07 o
   4  -8   6          4.38         13.68        20.24 o
   5  -8   6          1.74          4.86        19.81 o
   6  -8   6          0.81          1.07        19.37 o
   7  -8   6         14.85         14.10        18.86 o
   8  -8   6          8.82          8.01        15.66 o
   9  -8   6          1.23          0.20        21.45 o
 -12  -7   6          0.57          3.20        11.15 o
 -11  -7   6          8.93          5.56        11.80 o
 -10  -7   6         13.34         19.54        13.96 o
  -9  -7   6          0.99          6.59        14.19 o
  -8  -7   6          5.25          4.96        14.56 o
  -7  -7   6        200.15        211.53        16.94 o
  -6  -7   6        585.36        542.11        22.35 o
  -5  -7   6         45.71         36.93        13.62 o
  -4  -7   6        134.39        126.05        13.43 o
  -3  -7   6        103.85         85.10        13.11 o
  -2  -7   6         17.26          5.62        14.51 o
  -1  -7   6         28.41         27.82        21.06 o
   0  -7   6         24.16         14.04        15.97 o
   1  -7   6         12.24         13.54        12.92 o
   2  -7   6         85.71         89.57        14.76 o
   3  -7   6          3.55         11.56        19.49 o
   4  -7   6          0.01          1.87        16.51 o
   5  -7   6          4.09         11.87        17.45 o
   6  -7   6         27.03         25.57        16.63 o
   7  -7   6          0.30          6.80        16.72 o
   8  -7   6          0.33          1.01        16.32 o
   9  -7   6          0.08          0.17        25.90 o
 -12  -6   6          0.96          0.70        12.10 o
 -11  -6   6          0.17          0.95        12.15 o
 -10  -6   6         15.94         21.60        14.19 o
  -9  -6   6          2.87          6.03        14.19 o
  -8  -6   6          2.56          2.50        14.40 o
  -7  -6   6        461.86        390.43        28.61 o
  -6  -6   6         24.27         11.53        16.93 o
  -5  -6   6         52.00         53.79        14.99 o
  -4  -6   6         84.26         65.01        11.74 o
  -3  -6   6        333.03        317.03        21.01 o
  -2  -6   6          0.00          0.46        32.65 o
  -1  -6   6          0.00          0.10        32.72 o
   0  -6   6         27.50         30.43        33.33 o
   1  -6   6         54.37         69.49        15.23 o
   2  -6   6         27.81         34.04        13.74 o
   3  -6   6          1.19          3.03        11.90 o
   4  -6   6          5.32         17.30        13.03 o
   5  -6   6          3.34         10.96        16.34 o
   6  -6   6         41.96         58.47        16.65 o
   7  -6   6          5.36         15.07        13.41 o
   8  -6   6          2.69          8.67        13.13 o
   9  -6   6         14.66         29.03        20.00 o
  10  -6   6          1.03          1.13        23.91 o
 -12  -5   6          0.40          0.11        10.38 o
 -11  -5   6         19.04         26.51        13.13 o
 -10  -5   6          6.47         10.56        18.04 o
  -9  -5   6        169.43        195.43        23.41 o
  -8  -5   6          4.47          0.29        18.98 o
  -7  -5   6          0.96          2.11        18.11 o
  -6  -5   6         13.50         20.22        12.78 o
  -5  -5   6          2.52          3.44        13.84 o
  -4  -5   6        179.57        209.90        34.38 o
  -3  -5   6        309.50        263.85        38.49 o
  -2  -5   6        266.89        182.02        31.22 o
  -1  -5   6        275.90        308.52        16.22 o
   0  -5   6          3.79          2.72        12.86 o
   1  -5   6          4.42          7.31        11.19 o
   2  -5   6         24.41         25.89        11.96 o
   3  -5   6         21.26         26.09        10.22 o
   4  -5   6          0.03          1.70        12.25 o
   5  -5   6          6.18          7.78        14.91 o
   6  -5   6         69.83         55.39        13.69 o
   7  -5   6          0.11          7.09        13.69 o
   8  -5   6        138.27        150.42        18.94 o
   9  -5   6         22.87         14.12        16.96 o
  10  -5   6          9.04          8.06        18.38 o
 -12  -4   6          0.34          0.05        10.78 o
 -11  -4   6         30.75         39.89        16.58 o
 -10  -4   6          0.00          2.49        17.81 o
  -9  -4   6        355.85        365.45        22.01 o
  -8  -4   6          7.04          6.61        19.41 o
  -7  -4   6        141.13        137.66        16.20 o
  -6  -4   6         60.18         66.87        16.99 o
  -5  -4   6         18.03         38.71        18.41 o
  -4  -4   6        109.67         96.02        35.55 o
  -3  -4   6        211.56        204.24        22.85 o
  -2  -4   6        889.88        816.42        27.74 o
  -1  -4   6        147.58        141.22        13.69 o
   0  -4   6        112.81        124.54        13.39 o
   1  -4   6          2.79          8.90        11.46 o
   2  -4   6        152.39        154.16        13.11 o
   3  -4   6          8.61         10.23        12.02 o
   4  -4   6        262.91        280.34        16.58 o
   5  -4   6         11.48         10.29        11.48 o
   6  -4   6          5.34          8.15        13.80 o
   7  -4   6         41.39         29.04        14.65 o
   8  -4   6          2.52          7.33        17.15 o
   9  -4   6         26.82         27.79        17.50 o
  10  -4   6          0.00          5.52        15.97 o
  11  -4   6          0.02          0.04        15.58 o
 -13  -3   6          0.94          0.15        15.15 o
 -12  -3   6          0.71          7.21        23.59 o
 -11  -3   6         13.25         14.36        17.27 o
 -10  -3   6          4.77          8.34        18.88 o
  -9  -3   6         32.35         15.43        17.31 o
  -8  -3   6         38.92         24.89        18.53 o
  -7  -3   6         49.59         44.74        14.32 o
  -6  -3   6         16.10          5.42        16.31 o
  -5  -3   6         43.56         41.27        22.83 o
  -4  -3   6        362.24        450.54        34.41 o
  -3  -3   6        339.19        324.87        16.24 o
  -2  -3   6         32.88         31.64        11.00 o
  -1  -3   6        945.64        810.26        23.59 o
   0  -3   6         62.71         78.95        13.90 o
   1  -3   6        150.26        175.94        12.80 o
   2  -3   6         72.31         57.23        16.85 o
   3  -3   6        242.63        236.03        13.20 o
   4  -3   6       1512.87       1571.04        23.58 o
   5  -3   6        611.41        590.71        22.49 o
   6  -3   6        254.86        215.55        20.57 o
   7  -3   6        431.41        420.95        23.22 o
   8  -3   6        195.81        205.74        22.65 o
   9  -3   6          6.24         17.36        20.22 o
  10  -3   6          1.65          1.42        16.40 o
  11  -3   6          3.30         11.00        14.29 o
 -13  -2   6          7.82          4.95        15.17 o
 -12  -2   6          8.09         13.81        23.03 o
 -11  -2   6         29.57         44.32        17.56 o
 -10  -2   6         48.17         56.61        19.20 o
  -9  -2   6          0.46          0.76        18.89 o
  -8  -2   6         26.74         32.90        14.78 o
  -7  -2   6          6.01         10.45        11.46 o
  -6  -2   6         12.56          9.43        16.13 o
  -5  -2   6         11.54         24.15        22.74 o
  -4  -2   6          3.53          4.27        20.47 o
  -3  -2   6        959.93        902.80        67.02 o
  -2  -2   6        210.82        260.09        11.87 o
  -1  -2   6          0.00          1.63         3.22 o
   0  -2   6        259.05        199.98        22.63 o
   1  -2   6         80.66         89.70        12.56 o
   2  -2   6         49.16         47.31        15.48 o
   3  -2   6        168.74        150.81        35.37 o
   4  -2   6       1222.56       1149.28        23.78 o
   5  -2   6       1667.66       1663.77        36.81 o
   6  -2   6        190.83        175.14        11.64 o
   7  -2   6        578.66        531.04        18.94 o
   8  -2   6       1343.35       1366.07        32.04 o
   9  -2   6          1.61          3.33        20.05 o
  10  -2   6          0.93          7.23        20.43 o
  11  -2   6          1.38          5.15        15.44 o
  12  -2   6          0.48          5.70        13.36 o
 -12  -1   6         50.90         25.11        24.08 o
 -11  -1   6         12.54          0.08        27.20 o
 -10  -1   6        323.89        334.77        17.38 o
  -9  -1   6          5.60         11.35        15.16 o
  -8  -1   6          2.67          5.58        12.51 o
  -7  -1   6          1.36          3.37        14.13 o
  -6  -1   6          0.07          3.18        14.62 o
  -5  -1   6        125.51        120.73        23.34 o
  -4  -1   6          0.09          4.78        22.53 o
  -3  -1   6          4.17          4.06        21.48 o
  -2  -1   6       3621.52       3598.49       234.44 o
  -1  -1   6        461.15        420.26        17.29 o
   0  -1   6        566.58        500.87        20.37 o
   1  -1   6          0.64          5.24        18.12 o
   2  -1   6         81.48         93.22        24.68 o
   3  -1   6        104.25         75.08        34.30 o
   4  -1   6        107.96        134.22        31.34 o
   5  -1   6       1152.00       1254.19        30.99 o
   6  -1   6        137.01        155.32        15.63 o
   7  -1   6         44.12         37.34        14.68 o
   8  -1   6         54.83         69.17        16.13 o
   9  -1   6         58.85         59.22        20.34 o
  10  -1   6         55.01         55.75        20.36 o
  11  -1   6          0.75          6.82        18.41 o
  12  -1   6          0.01          0.20        12.44 o
 -12   0   6         21.50         13.02        22.54 o
 -11   0   6        111.95         91.48        17.27 o
 -10   0   6         52.33         38.75        15.63 o
  -9   0   6          1.09          6.63        14.76 o
  -8   0   6         98.37         99.39        20.82 o
  -7   0   6          9.25         10.48        14.79 o
  -6   0   6         12.19         21.84        13.27 o
  -5   0   6         69.80         66.83        15.11 o
  -4   0   6       1013.47       1055.16        35.88 o
  -3   0   6        232.89        219.52        26.52 o
  -2   0   6          3.44          6.59         4.37 o
  -1   0   6       1142.03       1220.93        36.45 o
   0   0   6         15.15         52.67        13.56 o
   1   0   6         54.92         74.95        17.80 o
   2   0   6        417.03        384.44        12.01 o
   3   0   6        444.48        479.35        41.79 o
   4   0   6       1512.59       1635.54        59.63 o
   5   0   6         73.00         81.12        18.50 o
   6   0   6         23.51         21.01        12.05 o
   7   0   6          0.16          2.77        10.99 o
   8   0   6        442.47        352.09        23.13 o
   9   0   6         16.25          7.80        15.85 o
  10   0   6         19.61         21.33        19.23 o
  11   0   6          1.31          2.15        18.74 o
  12   0   6          3.11          9.71        18.73 o
 -12   1   6         13.67         19.04        12.32 o
 -11   1   6         10.98         11.69        18.09 o
 -10   1   6         71.00         99.76        20.07 o
  -9   1   6          1.22          7.67        20.71 o
  -8   1   6         57.30         68.59        20.36 o
  -7   1   6        151.08        154.97        20.23 o
  -6   1   6         49.93         71.46        14.22 o
  -5   1   6         52.30         36.58        18.03 o
  -4   1   6        436.78        473.85        31.01 o
  -3   1   6        127.66         96.22        22.25 o
  -2   1   6        216.61        192.54        24.79 o
  -1   1   6        688.24        596.05        14.65 o
   0   1   6        102.60         85.21        13.08 o
   1   1   6       1191.19       1215.00        30.85 o
   2   1   6          2.81          0.53        10.26 o
   3   1   6       2637.08       2723.43        66.81 o
   4   1   6        765.17        953.30        46.43 o
   5   1   6        252.61        215.44        38.27 o
   6   1   6         70.47         90.53        18.65 o
   7   1   6          7.93         17.95        10.10 o
   8   1   6          5.57          7.92        11.79 o
   9   1   6         16.22         19.31        12.76 o
  10   1   6          7.45          2.49        14.99 o
  11   1   6         20.39         20.33        31.78 o
  12   1   6          3.56          0.98        27.61 o
  13   1   6          0.85         16.04        21.51 o
 -12   2   6          1.51         13.60        11.62 o
 -11   2   6          2.38          8.08        16.53 o
 -10   2   6         19.36         20.94        19.79 o
  -9   2   6          0.50          8.04        20.11 o
  -8   2   6          0.15         13.09        20.34 o
  -7   2   6         30.30         45.04        19.01 o
  -6   2   6          4.32          6.97        13.57 o
  -5   2   6         46.16         40.92        12.82 o
  -4   2   6         15.12         27.47        15.03 o
  -3   2   6        267.95        215.27        35.18 o
  -2   2   6        129.93        142.64        21.17 o
  -1   2   6       4153.19       3939.10        68.93 o
   0   2   6        323.35        373.89        14.06 o
   1   2   6        484.29        406.49        15.47 o
   2   2   6        430.60        501.04        18.60 o
   3   2   6       2630.16       2748.07        63.53 o
   4   2   6        225.07        259.86        38.40 o
   5   2   6          0.36          0.21        34.09 o
   6   2   6          0.74          0.19        11.45 o
   7   2   6          7.14          6.46        12.82 o
   8   2   6          0.15          2.82        13.26 o
   9   2   6         86.94         68.61        16.12 o
  10   2   6          0.11          1.43        14.72 o
  11   2   6          1.43          3.19        19.82 o
  12   2   6          2.49         13.63        28.72 o
  13   2   6          1.62          0.89        21.32 o
 -11   3   6          6.32          0.46        15.72 o
 -10   3   6         14.58         17.97        18.58 o
  -9   3   6          6.39          5.49        20.34 o
  -8   3   6          2.34          2.85        16.58 o
  -7   3   6         18.25         15.47        19.96 o
  -6   3   6          7.81          0.70        17.71 o
  -5   3   6        186.23        189.63        13.20 o
  -4   3   6         85.51         74.28        16.73 o
  -3   3   6        415.96        420.68        40.02 o
  -2   3   6        745.12        721.51        23.60 o
  -1   3   6         24.79         22.19        11.56 o
   0   3   6        301.42        323.90        11.93 o
   1   3   6       2375.66       2569.99        27.83 o
   2   3   6       2304.83       2516.18        77.41 o
   3   3   6          0.05          1.38        31.90 o
   4   3   6        517.12        572.86        43.18 o
   5   3   6       1114.05       1338.84        57.40 o
   6   3   6        240.43        290.77        41.98 o
   7   3   6         26.10         22.11        12.21 o
   8   3   6        254.87        225.42        14.54 o
   9   3   6          2.06          8.55        14.36 o
  10   3   6        131.45        131.46        16.24 o
  11   3   6         13.05         12.77        14.47 o
  12   3   6          2.98          9.86        17.39 o
  13   3   6          0.99          4.44        21.67 o
 -11   4   6          0.08          3.76        13.55 o
 -10   4   6         23.73         10.73        17.77 o
  -9   4   6          5.56         12.01        19.18 o
  -8   4   6          0.11          4.46        16.72 o
  -7   4   6          1.31          6.09        19.69 o
  -6   4   6         62.47         63.54        18.46 o
  -5   4   6        147.62        151.60        17.65 o
  -4   4   6         33.22         33.81        16.15 o
  -3   4   6        224.92        236.59        15.52 o
  -2   4   6        172.01        202.03        18.94 o
  -1   4   6       1295.86       1457.70        59.84 o
   0   4   6        834.30        963.12        26.73 o
   1   4   6        804.53        811.58        20.25 o
   2   4   6       4111.11       4460.65        49.18 o
   3   4   6          0.36          4.61        31.79 o
   4   4   6         88.26         56.12        35.28 o
   5   4   6        307.88        293.96        19.18 o
   6   4   6        226.07        260.24        19.66 o
   7   4   6        163.40        183.40        10.37 o
   8   4   6        132.84        139.52        12.57 o
   9   4   6         53.64         62.07        12.12 o
  10   4   6          4.17          4.05        13.91 o
  11   4   6         17.85         22.18        14.44 o
  12   4   6          0.67          2.57        17.53 o
  13   4   6          0.38          4.12        21.00 o
 -11   5   6          0.84          0.06        17.24 o
 -10   5   6          1.08          6.00        15.98 o
  -9   5   6         37.94         62.52        19.09 o
  -8   5   6        275.13        254.24        18.65 o
  -7   5   6        288.69        297.51        22.50 o
  -6   5   6          0.07          0.42        17.78 o
  -5   5   6        336.03        334.14        29.96 o
  -4   5   6          8.70         12.61        22.91 o
  -3   5   6         28.84         21.65        19.73 o
  -2   5   6        155.10        142.60        14.23 o
  -1   5   6        230.60        254.89        22.28 o
   0   5   6        728.64        773.66        22.31 o
   1   5   6         86.82        103.56        16.48 o
   2   5   6          7.58         13.54        19.36 o
   3   5   6          4.98          7.38        32.74 o
   4   5   6        849.64        913.63        54.86 o
   5   5   6        766.92        811.73        23.06 o
   6   5   6          0.30          0.85        10.52 o
   7   5   6        139.38        159.22        14.62 o
   8   5   6        571.19        546.87        13.67 o
   9   5   6          1.16          2.65        11.80 o
  10   5   6        145.82        125.95        13.01 o
  11   5   6         27.79         40.45        14.08 o
  12   5   6          0.61          7.51        12.96 o
  13   5   6          0.00          0.08        18.84 o
 -10   6   6          4.16          8.16        13.78 o
  -9   6   6         85.30        104.48        18.07 o
  -8   6   6        175.23        184.19        17.32 o
  -7   6   6        652.69        758.86        36.06 o
  -6   6   6        668.32        601.92        38.96 o
  -5   6   6        119.95        131.51        29.65 o
  -4   6   6        336.83        357.91        29.35 o
  -3   6   6         14.70         14.71        16.10 o
  -2   6   6         22.18         26.59        16.03 o
  -1   6   6         20.56         18.61        14.79 o
   0   6   6       1013.21       1144.59        28.28 o
   1   6   6       1049.99       1103.85        29.70 o
   2   6   6         54.89         77.63        15.95 o
   3   6   6         88.78        110.69        42.56 o
   4   6   6         45.24         44.52        16.25 o
   5   6   6        109.29        105.71        17.41 o
   6   6   6         81.94         68.13        13.45 o
   7   6   6          0.75          4.41        13.50 o
   8   6   6         29.84         26.08        14.54 o
   9   6   6          0.03          7.21        11.47 o
  10   6   6          4.19          6.45        12.21 o
  11   6   6          8.86         11.57        11.70 o
  12   6   6          0.11          3.72        12.16 o
  13   6   6          4.28          6.00        17.07 o
 -10   7   6          1.39          8.02        17.31 o
  -9   7   6          2.52         20.26        23.08 o
  -8   7   6          0.04         11.58        14.27 o
  -7   7   6        155.76        157.44        22.61 o
  -6   7   6        306.15        308.66        25.41 o
  -5   7   6        498.95        460.60        25.31 o
  -4   7   6        207.64        175.31        25.93 o
  -3   7   6         40.31         48.34        27.20 o
  -2   7   6        194.29        172.05        21.34 o
  -1   7   6         95.08         93.23        17.45 o
   0   7   6         20.60         15.44        14.17 o
   1   7   6         58.98         63.72        16.49 o
   2   7   6         41.02         37.39        14.77 o
   3   7   6         47.85         13.80        14.57 o
   4   7   6         35.26         49.91        17.75 o
   5   7   6          0.13          0.31        19.15 o
   6   7   6         66.50         64.15        14.80 o
   7   7   6        105.05         87.36        18.10 o
   8   7   6          3.58          5.29        15.12 o
   9   7   6         14.88         17.00        12.27 o
  10   7   6         18.27         21.60        11.66 o
  11   7   6          8.58         12.64        11.28 o
  12   7   6          0.27          0.48        11.23 o
  13   7   6          0.63          2.77        16.20 o
  -9   8   6          2.69          0.15        19.60 o
  -8   8   6          0.00          1.07        12.76 o
  -7   8   6          2.24          0.16        19.79 o
  -6   8   6          4.19          8.89        20.41 o
  -5   8   6          8.85         10.71        20.00 o
  -4   8   6        672.34        585.36        56.83 o
  -3   8   6        550.23        528.85        60.56 o
  -2   8   6         88.79         96.22        26.45 o
  -1   8   6         32.54         25.72        23.81 o
   0   8   6        116.71        133.78        19.63 o
   1   8   6         26.90         14.21        16.62 o
   2   8   6        291.21        250.13        19.32 o
   3   8   6          8.97          6.31        17.17 o
   4   8   6         11.85          0.43        20.49 o
   5   8   6          9.30          4.24        22.58 o
   6   8   6          3.59          0.03        23.43 o
   7   8   6       1035.50        985.34        27.50 o
   8   8   6          0.14          1.40        14.89 o
   9   8   6         37.06         37.81        15.47 o
  10   8   6          0.02          1.34        11.65 o
  11   8   6         28.77         39.86        12.83 o
  12   8   6          6.08          9.37        14.48 o
  -8   9   6          0.00          2.92        10.95 o
  -7   9   6          6.18         19.85        17.76 o
  -6   9   6          0.35          2.94        19.78 o
  -5   9   6         14.25         15.19        19.72 o
  -4   9   6          0.42          0.96        19.76 o
  -3   9   6        632.73        622.40        39.82 o
  -2   9   6        143.84        110.59        28.41 o
  -1   9   6        106.50         93.82        26.68 o
   0   9   6          1.15          0.05        25.16 o
   1   9   6          0.45          3.23        23.37 o
   2   9   6        167.68        153.63        17.32 o
   3   9   6          6.34          8.25        22.59 o
   4   9   6        110.40         94.97        25.16 o
   5   9   6         91.75         75.65        26.65 o
   6   9   6         14.87          2.20        25.67 o
   7   9   6        340.00        321.03        22.22 o
   8   9   6        142.04        124.34        20.54 o
   9   9   6         64.65         67.69        20.46 o
  10   9   6          0.93          2.67        17.21 o
  11   9   6          2.68          5.66        16.17 o
  12   9   6         20.63         22.12        13.84 o
  -7  10   6         12.89         15.36        11.53 o
  -6  10   6          0.89         15.56        16.57 o
  -5  10   6         23.12         28.81        19.00 o
  -4  10   6          4.88         14.89        31.21 o
  -3  10   6         80.43         75.09        32.64 o
  -2  10   6          4.11          0.68        29.96 o
  -1  10   6         13.54         21.85        29.63 o
   0  10   6        113.51         97.58        27.22 o
   1  10   6          4.65          3.80        17.02 o
   2  10   6          2.36          2.14        16.07 o
   3  10   6         45.50         72.40        26.84 o
   4  10   6         76.40         80.39        26.89 o
   5  10   6        267.82        261.50        30.09 o
   6  10   6        120.53        123.47        29.41 o
   7  10   6        257.70        274.42        16.98 o
   8  10   6         10.59         16.62        19.63 o
   9  10   6          1.53         18.42        20.00 o
  10  10   6         19.67         27.14        18.14 o
  11  10   6          0.88          4.21        15.74 o
  12  10   6          2.17          6.58        12.36 o
  -7  11   6          7.67         13.50        15.10 o
  -6  11   6         21.13         20.21        15.64 o
  -5  11   6          3.35          0.09        27.06 o
  -4  11   6        125.85        129.01        30.71 o
  -3  11   6         11.71         19.35        30.94 o
  -2  11   6          2.45         10.57        30.88 o
  -1  11   6         18.22          5.22        29.49 o
   0  11   6         14.73         11.59        29.86 o
   1  11   6          9.25         12.51        18.54 o
   2  11   6          6.43          7.98        16.94 o
   3  11   6         43.27         39.89        28.72 o
   4  11   6          1.33          0.60        27.01 o
   5  11   6        197.21        204.53        30.73 o
   6  11   6          0.68          6.48        28.61 o
   7  11   6        242.78        262.84        22.51 o
   8  11   6         67.36         47.90        20.25 o
   9  11   6          3.31          0.59        18.64 o
  10  11   6          2.54         13.01        17.02 o
  11  11   6          1.35          3.94        14.13 o
  12  11   6          0.02          0.14        14.87 o
  -6  12   6          2.57          7.18        15.86 o
  -5  12   6         20.81         25.01        16.07 o
  -4  12   6         25.86         18.28        18.02 o
  -3  12   6         80.67         88.24        29.56 o
  -2  12   6        185.16        187.65        32.40 o
  -1  12   6          3.24         14.04        29.47 o
   0  12   6         14.54         16.46        18.61 o
   1  12   6         10.86          4.15        18.23 o
   2  12   6         16.38          8.43        17.25 o
   3  12   6          9.76         11.07        27.87 o
   4  12   6        173.92        166.72        31.18 o
   5  12   6          8.25         10.55        28.39 o
   6  12   6         28.56         23.64        28.21 o
   7  12   6          8.19         14.40        19.17 o
   8  12   6        109.20        123.97        30.12 o
   9  12   6          0.26          0.26        17.57 o
  10  12   6          2.01          5.84        16.21 o
  11  12   6          0.38          2.04        12.79 o
  -5  13   6          2.07          1.34        15.86 o
  -4  13   6          1.50          2.38        14.34 o
  -3  13   6         23.95         28.70        16.83 o
  -2  13   6          8.04         26.13        18.02 o
  -1  13   6          8.48         19.02        18.52 o
   0  13   6          0.18          0.01        18.25 o
   1  13   6         48.71         46.87        17.21 o
   2  13   6         64.95         51.41        30.15 o
   3  13   6         89.84         73.85        30.11 o
   4  13   6          5.51          0.72        27.70 o
   5  13   6          2.50          0.10        28.72 o
   6  13   6          0.48          1.05        17.89 o
   7  13   6         99.11         94.99        13.37 o
   8  13   6          0.39          8.36        17.01 o
   9  13   6         45.08         40.86        15.98 o
  10  13   6          1.07          1.06        13.74 o
  11  13   6          0.01          3.08        13.57 o
  -4  14   6          2.22          5.11        14.04 o
  -3  14   6          1.24         15.40        13.02 o
  -2  14   6          0.07          1.36        14.80 o
  -1  14   6          0.11          1.06        15.81 o
   0  14   6          7.30          8.90        15.81 o
   1  14   6          8.31         15.53        27.40 o
   2  14   6         33.06         27.84        27.28 o
   3  14   6         20.08         22.90        27.16 o
   4  14   6         22.88         26.74        27.39 o
   5  14   6          0.00          0.65        26.30 o
   6  14   6          0.57          1.94        16.66 o
   7  14   6          2.14          2.87        16.06 o
   8  14   6         17.42         11.60        15.26 o
   9  14   6          0.00          6.24        20.64 o
  10  14   6         10.39          0.28        15.56 o
  -2  15   6          2.47         13.15        13.42 o
  -1  15   6          5.69          3.39        11.82 o
   0  15   6          0.60          4.15        23.27 o
   1  15   6          6.03          0.17        23.36 o
   2  15   6          8.48         18.68        25.00 o
   3  15   6         10.86          0.35        24.96 o
   4  15   6         15.43         38.89        23.95 o
   5  15   6          0.14          4.99        14.91 o
   6  15   6          4.53         13.55        14.41 o
   7  15   6          6.11         14.00        15.50 o
   8  15   6         15.20         14.26        11.52 o
   2  16   6          0.01          6.70        19.59 o
   3  16   6         16.45         28.90        20.31 o
   4  16   6          2.16          3.73        11.77 o
   5  16   6         18.11         15.17        11.50 o
   6  16   6          1.14          8.37        18.80 o
  -4 -15   7          0.09          0.04        14.16 o
  -3 -15   7          3.02          0.74        14.86 o
  -2 -15   7          0.43          4.12        15.13 o
  -6 -14   7          0.75          7.50        11.21 o
  -5 -14   7          1.06          6.85        12.37 o
  -4 -14   7          0.00          5.73        13.27 o
  -3 -14   7          0.98          3.20        14.92 o
  -2 -14   7          2.43          4.00        15.08 o
  -1 -14   7          0.36          2.59        10.60 o
   0 -14   7          2.38          6.31        10.29 o
   1 -14   7          0.01          1.25         8.94 o
  -8 -13   7          3.68          0.07        13.87 o
  -7 -13   7          0.17          2.02        16.84 o
  -6 -13   7          3.85          7.23        14.60 o
  -5 -13   7          0.22          2.26        15.43 o
  -4 -13   7          1.14          0.17        17.41 o
  -3 -13   7          6.22          7.18        17.79 o
  -2 -13   7          0.39          4.03        13.27 o
  -1 -13   7          0.83          2.73        13.30 o
   0 -13   7          5.35         10.96        13.12 o
   1 -13   7          0.62          6.62        12.68 o
   2 -13   7          1.39          2.38        11.04 o
   3 -13   7          0.79          4.31        12.51 o
  -9 -12   7          0.02          0.90        13.96 o
  -8 -12   7          1.51          1.74        17.77 o
  -7 -12   7          0.18          4.58        14.94 o
  -6 -12   7          5.56         13.24        13.16 o
  -5 -12   7          0.06          5.50        25.32 o
  -4 -12   7         19.14          8.00        19.24 o
  -3 -12   7          3.53          5.25        14.54 o
  -2 -12   7          0.64          7.16        14.38 o
  -1 -12   7          3.10          1.15        15.10 o
   0 -12   7          0.47          4.35        15.02 o
   1 -12   7          0.07          0.56        16.91 o
   2 -12   7          0.54          0.08        15.54 o
   3 -12   7          2.91         20.04        22.88 o
   4 -12   7          2.34         14.80        20.13 o
   5 -12   7          0.03          8.52        15.90 o
  -9 -11   7          2.17          0.16        17.44 o
  -8 -11   7          0.61          1.94        15.05 o
  -7 -11   7          0.02          4.91        13.26 o
  -6 -11   7          0.23          1.15        17.48 o
  -5 -11   7          0.00          0.40        27.86 o
  -4 -11   7         61.39         63.12        15.69 o
  -3 -11   7         11.23         11.55        14.94 o
  -2 -11   7         17.24         10.21        15.28 o
  -1 -11   7          6.82         11.43        15.70 o
   0 -11   7         12.91         13.81        18.91 o
   1 -11   7          0.34          2.10        18.00 o
   2 -11   7         15.31         20.98        15.39 o
   3 -11   7         11.27          8.86        13.88 o
   4 -11   7          3.63          0.26        18.28 o
   5 -11   7          1.82          6.50        15.93 o
   6 -11   7          1.07          0.22        15.84 o
 -10 -10   7          0.63          5.45        11.04 o
  -9 -10   7          0.03          0.01        14.73 o
  -8 -10   7          0.45          6.70        16.30 o
  -7 -10   7         12.05         10.80        14.77 o
  -6 -10   7          8.11         10.75        18.26 o
  -5 -10   7         20.88         31.52        27.73 o
  -4 -10   7         16.64         21.39        14.93 o
  -3 -10   7         12.76         11.56        14.62 o
  -2 -10   7          8.13          6.42        15.86 o
  -1 -10   7          0.00          0.46        18.06 o
   0 -10   7         16.94         17.26        15.47 o
   1 -10   7          3.30          5.06        15.80 o
   2 -10   7         12.70         24.08        15.89 o
   3 -10   7         10.41          6.37        15.27 o
   4 -10   7          4.58          5.80        20.62 o
   5 -10   7          0.12          2.94        19.16 o
   6 -10   7          0.07          6.64        16.28 o
   7 -10   7          1.63          0.56        11.95 o
 -11  -9   7          0.37          4.72        14.72 o
 -10  -9   7          0.07          2.02        13.43 o
  -9  -9   7          0.00          0.51        15.97 o
  -8  -9   7          0.02          0.94        18.19 o
  -7  -9   7        114.71        103.00        15.83 o
  -6  -9   7        188.13        169.28        24.30 o
  -5  -9   7        576.84        566.33        19.37 o
  -4  -9   7         10.21          9.97        15.11 o
  -3  -9   7         32.17         55.41        15.31 o
  -2  -9   7          1.57          5.15        14.87 o
  -1  -9   7          0.17          0.38        18.91 o
   0  -9   7          1.53          0.95        15.35 o
   1  -9   7          8.36         10.43        15.55 o
   2  -9   7          5.79          7.21        19.68 o
   3  -9   7         33.36         37.81        21.83 o
   4  -9   7         10.42         12.16        19.95 o
   5  -9   7          1.98          5.39        20.03 o
   6  -9   7          6.47         10.57        17.76 o
   7  -9   7          3.73          8.41        15.66 o
   8  -9   7          0.85          7.71        21.21 o
 -11  -8   7          0.80          3.98        11.59 o
 -10  -8   7          8.70         10.24        14.89 o
  -9  -8   7          4.31          9.37        17.22 o
  -8  -8   7          1.12          0.90        17.94 o
  -7  -8   7         18.10         13.87        15.14 o
  -6  -8   7        342.36        334.80        41.76 o
  -5  -8   7       1605.37       1603.17        48.50 o
  -4  -8   7        306.18        271.58        17.27 o
  -3  -8   7          6.19         11.02        14.46 o
  -2  -8   7         14.50         15.20        14.71 o
  -1  -8   7          0.84          1.72        17.62 o
   0  -8   7          3.31          2.81        14.71 o
   1  -8   7         29.88         25.08        19.26 o
   2  -8   7          0.70          1.10        19.71 o
   3  -8   7          1.27          0.71        18.86 o
   4  -8   7          2.59          6.03        20.69 o
   5  -8   7          4.85          6.00        19.78 o
   6  -8   7          1.02          3.18        19.87 o
   7  -8   7          0.00          0.76        17.42 o
   8  -8   7          6.22          1.71        14.01 o
   9  -8   7          0.05          0.03        19.90 o
 -11  -7   7          0.11         10.34        12.59 o
 -10  -7   7          8.36         18.43        16.05 o
  -9  -7   7         14.52         10.81        18.20 o
  -8  -7   7          4.45          0.02        17.86 o
  -7  -7   7         55.97         29.73        15.11 o
  -6  -7   7        257.56        257.17        16.15 o
  -5  -7   7        239.67        212.59        19.29 o
  -4  -7   7        730.86        662.82        30.83 o
  -3  -7   7         16.90          4.18        13.08 o
  -2  -7   7         36.64         37.27        13.27 o
  -1  -7   7         10.79          8.51        15.90 o
   0  -7   7         48.24         49.55        13.64 o
   1  -7   7         85.95        104.32        14.74 o
   2  -7   7         90.24        108.07        16.02 o
   3  -7   7         58.57         66.95        16.41 o
   4  -7   7         51.06         58.28        20.85 o
   5  -7   7          2.42          3.14        20.67 o
   6  -7   7          0.16          0.19        18.97 o
   7  -7   7          2.93          0.01        19.03 o
   8  -7   7          0.00          6.85        15.83 o
   9  -7   7          6.32          1.82        24.83 o
 -12  -6   7          0.89          0.01        18.45 o
 -11  -6   7          9.57         18.13        24.97 o
 -10  -6   7          1.32          4.72        12.55 o
  -9  -6   7          0.46          5.79        18.40 o
  -8  -6   7         58.03         63.82        25.12 o
  -7  -6   7        120.03         97.35        19.27 o
  -6  -6   7        262.75        280.83        16.11 o
  -5  -6   7          3.57         18.37        12.87 o
  -4  -6   7          2.62          8.13        12.80 o
  -3  -6   7        146.41        143.91        16.86 o
  -2  -6   7         45.26         49.16        15.75 o
  -1  -6   7         14.84         26.69        13.69 o
   0  -6   7         32.34         38.79        11.68 o
   1  -6   7         21.71         23.81        12.98 o
   2  -6   7         10.42         14.33        14.02 o
   3  -6   7         15.72         14.22        14.55 o
   4  -6   7         63.84         84.26        15.80 o
   5  -6   7         33.37         47.60        16.81 o
   6  -6   7         27.50         26.63        16.29 o
   7  -6   7          4.65          1.46        16.25 o
   8  -6   7         11.47         30.30        31.35 o
   9  -6   7          1.21         12.52        29.98 o
  10  -6   7          5.23          3.59        21.68 o
 -12  -5   7          2.80          0.17        19.40 o
 -11  -5   7          4.62          5.63        15.72 o
 -10  -5   7          0.94          6.12        13.57 o
  -9  -5   7          6.86          3.52        17.44 o
  -8  -5   7          8.14         13.36        18.29 o
  -7  -5   7          2.69          1.78        14.43 o
  -6  -5   7          4.81          0.13        16.00 o
  -5  -5   7         29.65         29.36        15.91 o
  -4  -5   7          7.46         25.92        15.13 o
  -3  -5   7        295.17        262.29        15.94 o
  -2  -5   7        181.87        159.25        36.23 o
  -1  -5   7         61.93         91.07        18.23 o
   0  -5   7         10.18         20.16        13.52 o
   1  -5   7         35.35         37.57        14.62 o
   2  -5   7          6.40         14.53        12.69 o
   3  -5   7          3.81          8.93        13.77 o
   4  -5   7          0.04          6.96        12.68 o
   5  -5   7          4.84          2.68        13.67 o
   6  -5   7         31.75         36.09        13.68 o
   7  -5   7          4.17          6.40        13.31 o
   8  -5   7          7.20          9.30        17.23 o
   9  -5   7          8.62         10.45        16.45 o
  10  -5   7          1.12         11.56        27.36 o
 -12  -4   7          4.57         17.44        21.76 o
 -11  -4   7         11.08         13.37        26.51 o
 -10  -4   7          0.82          3.36        32.50 o
  -9  -4   7         13.95          8.73        18.54 o
  -8  -4   7        200.27        233.66        48.26 o
  -7  -4   7         28.91         16.25        19.12 o
  -6  -4   7          0.02          2.15        22.70 o
  -5  -4   7        134.46        130.56        15.27 o
  -4  -4   7         64.42         88.16        17.59 o
  -3  -4   7         24.34         11.75        29.44 o
  -2  -4   7        116.59        101.62        20.22 o
  -1  -4   7        286.78        319.10        24.43 o
   0  -4   7        215.38        236.10        16.59 o
   1  -4   7        126.38         99.87        14.53 o
   2  -4   7        125.57        124.41        15.57 o
   3  -4   7         83.39        111.98        13.87 o
   4  -4   7         12.76         20.64        12.21 o
   5  -4   7        240.48        253.77        16.55 o
   6  -4   7        672.52        719.91        19.95 o
   7  -4   7         38.56         49.29        20.25 o
   8  -4   7         67.19         63.65        18.24 o
   9  -4   7          6.16         14.36        17.01 o
  10  -4   7          0.53          4.92        14.90 o
  11  -4   7          0.26          0.01        21.71 o
 -12  -3   7          6.98          3.24        21.37 o
 -11  -3   7          9.59          4.79        28.65 o
 -10  -3   7         15.61          2.00        31.98 o
  -9  -3   7         65.80         87.49        35.54 o
  -8  -3   7        121.37         93.37        21.01 o
  -7  -3   7          0.98          2.15        19.12 o
  -6  -3   7          0.04          0.38        17.26 o
  -5  -3   7        155.84        155.26        17.60 o
  -4  -3   7        253.42        226.42        28.03 o
  -3  -3   7        515.39        526.43        44.06 o
  -2  -3   7          9.67          0.08        19.11 o
  -1  -3   7        391.29        386.83        26.11 o
   0  -3   7         52.62         74.44        21.96 o
   1  -3   7         86.98         94.15        15.14 o
   2  -3   7         19.04         23.89        13.80 o
   3  -3   7         33.04         19.29        13.57 o
   4  -3   7        229.08        258.96        15.00 o
   5  -3   7          7.29          8.45        10.45 o
   6  -3   7        748.32        796.30        21.81 o
   7  -3   7        684.10        750.15        33.75 o
   8  -3   7        114.82        108.36        20.67 o
   9  -3   7          8.92         15.84        17.33 o
  10  -3   7          6.07          6.16        16.05 o
  11  -3   7          0.04          0.86        13.32 o
 -12  -2   7          1.39          4.06        22.28 o
 -11  -2   7          0.09          0.48        28.83 o
 -10  -2   7          3.30         24.78        32.53 o
  -9  -2   7          6.11         14.86        31.51 o
  -8  -2   7          9.40         44.40        16.07 o
  -7  -2   7          2.20          6.63        14.22 o
  -6  -2   7          0.03          2.13        13.95 o
  -5  -2   7         22.57         24.05        16.50 o
  -4  -2   7         84.82         52.82        29.27 o
  -3  -2   7        113.03        135.30        22.47 o
  -2  -2   7       4035.47       4225.08       332.62 o
  -1  -2   7        815.06        797.29        21.15 o
   0  -2   7        466.85        557.86        25.80 o
   1  -2   7          8.32          7.65        18.27 o
   2  -2   7        126.40        107.01        23.91 o
   3  -2   7        126.03        123.35        14.46 o
   4  -2   7          0.51          6.54        14.41 o
   5  -2   7        537.65        542.96        13.27 o
   6  -2   7          9.68          8.99        10.68 o
   7  -2   7         61.69         60.81        16.06 o
   8  -2   7        138.43        127.45        21.74 o
   9  -2   7          0.10          3.60        19.99 o
  10  -2   7          4.40          9.23        19.43 o
  11  -2   7          0.04          2.13        14.59 o
  12  -2   7          0.07         12.62        18.31 o
 -12  -1   7          1.03          3.43        19.56 o
 -11  -1   7         13.84         19.25        25.60 o
 -10  -1   7         15.53         17.52        18.98 o
  -9  -1   7         11.73         11.01        20.48 o
  -8  -1   7         17.75         27.69        15.28 o
  -7  -1   7         31.68         27.10        15.13 o
  -6  -1   7          6.47         19.85        13.98 o
  -5  -1   7        170.38        178.43        16.06 o
  -4  -1   7          1.64          2.73        23.80 o
  -3  -1   7         36.74         26.69        23.08 o
  -2  -1   7       2330.63       2580.29       182.72 o
  -1  -1   7        684.63        613.88        28.11 o
   0  -1   7          0.66          6.08        17.60 o
   1  -1   7        505.98        502.17        37.94 o
   2  -1   7         73.66         20.41        25.47 o
   3  -1   7        604.82        740.68        41.86 o
   4  -1   7         35.92         42.57        18.07 o
   5  -1   7          3.85          2.44        11.92 o
   6  -1   7         26.41         29.92        10.26 o
   7  -1   7         26.71         12.65        14.41 o
   8  -1   7        403.40        387.67        18.41 o
   9  -1   7         94.73         87.63        20.35 o
  10  -1   7          2.26          3.65        19.30 o
  11  -1   7          1.57          3.29        15.13 o
  12  -1   7          0.02          4.82        16.05 o
 -12   0   7          1.05          0.76        18.93 o
 -11   0   7         16.18         30.59        15.93 o
 -10   0   7         59.78         44.81        24.98 o
  -9   0   7          0.47          0.02        20.60 o
  -8   0   7         11.72         19.69        19.94 o
  -7   0   7         19.50         30.43        15.49 o
  -6   0   7         30.03         41.52        14.55 o
  -5   0   7         18.47         17.17        11.03 o
  -4   0   7          0.93          7.85        21.16 o
  -3   0   7          8.67          7.37        22.13 o
  -2   0   7        135.27        164.07        22.08 o
  -1   0   7         15.77         28.64        21.92 o
   0   0   7         39.81         41.31        14.11 o
   1   0   7        519.08        536.77        26.26 o
   2   0   7        842.91        772.20        33.82 o
   3   0   7          7.13         16.21        30.72 o
   4   0   7        927.57       1113.27        26.96 o
   5   0   7       1038.45       1056.98        48.74 o
   6   0   7          4.50         12.55        10.53 o
   7   0   7         48.67         47.25        12.40 o
   8   0   7          0.85          5.97        15.28 o
   9   0   7         20.71         24.58        16.34 o
  10   0   7         22.20         30.89        19.39 o
  11   0   7          2.67         10.57        30.10 o
  12   0   7          0.97          1.79        17.20 o
 -12   1   7          0.23          3.32        16.85 o
 -11   1   7          2.40          6.14        15.83 o
 -10   1   7         19.98          7.17        18.59 o
  -9   1   7         10.43          4.68        20.14 o
  -8   1   7          4.94         11.03        21.00 o
  -7   1   7         30.99         29.33        15.61 o
  -6   1   7          5.50         12.50        11.87 o
  -5   1   7          0.54          2.39        10.50 o
  -4   1   7         81.43         62.71        30.59 o
  -3   1   7        179.57        157.45        23.98 o
  -2   1   7        146.51        124.04        23.86 o
  -1   1   7        474.19        452.29        29.96 o
   0   1   7         17.03         10.80        13.07 o
   1   1   7         13.94          7.57        16.57 o
   2   1   7        338.67        351.15        29.35 o
   3   1   7        556.33        634.42        43.57 o
   4   1   7        391.64        446.24        40.27 o
   5   1   7         82.06         89.86        18.26 o
   6   1   7          2.92          2.87        12.29 o
   7   1   7         50.01         40.44        11.13 o
   8   1   7         42.43         27.08        20.10 o
   9   1   7        125.59        103.47        21.67 o
  10   1   7          1.58          2.84        20.95 o
  11   1   7          0.00          3.30        31.20 o
  12   1   7          4.82         16.77        26.07 o
  13   1   7          0.47          0.81        19.18 o
 -11   2   7         11.33          9.27        14.98 o
 -10   2   7          0.22          7.42        18.69 o
  -9   2   7         25.00         33.69        20.76 o
  -8   2   7          4.52          6.35        19.82 o
  -7   2   7         65.04         78.80        16.47 o
  -6   2   7          5.95          9.73        12.57 o
  -5   2   7        724.08        756.00        16.22 o
  -4   2   7         87.15         73.33        16.13 o
  -3   2   7         32.45         19.32        21.79 o
  -2   2   7        876.94        894.75        42.96 o
  -1   2   7        724.72        672.90        33.49 o
   0   2   7        378.36        415.49        18.31 o
   1   2   7        439.90        443.57        26.72 o
   2   2   7         10.41         13.98        26.76 o
   3   2   7         73.04         90.72        35.95 o
   4   2   7       2663.41       2959.42        75.95 o
   5   2   7          7.63          2.93        12.32 o
   6   2   7         93.11         69.74        10.67 o
   7   2   7          5.80          7.96        11.31 o
   8   2   7         14.98         14.56        19.42 o
   9   2   7        139.74        109.82        15.11 o
  10   2   7        300.32        281.74        23.02 o
  11   2   7          6.40          5.36        19.82 o
  12   2   7          0.69          0.26        27.69 o
  13   2   7          0.28          9.19        21.36 o
 -11   3   7          3.38          0.19        13.76 o
 -10   3   7         27.87         30.65        17.61 o
  -9   3   7          3.26         14.56        20.11 o
  -8   3   7          0.95          2.55        20.97 o
  -7   3   7          0.60          7.05        16.54 o
  -6   3   7         86.98         82.71        16.41 o
  -5   3   7          8.02         13.29        11.69 o
  -4   3   7         16.66         12.69        10.98 o
  -3   3   7        245.60        248.99        26.06 o
  -2   3   7          0.14          1.97        20.80 o
  -1   3   7       1431.17       1331.44        81.34 o
   0   3   7       1894.80       2032.30        81.88 o
   1   3   7        274.68        275.18        13.84 o
   2   3   7       2992.82       3431.67        68.85 o
   3   3   7         35.27         24.07        31.08 o
   4   3   7         90.31        113.01        16.66 o
   5   3   7         63.75         78.64        12.49 o
   6   3   7        269.79        261.12        16.53 o
   7   3   7          2.78          4.79        13.15 o
   8   3   7         45.26         45.18        17.88 o
   9   3   7          4.15          6.72        13.71 o
  10   3   7         78.89         79.63        15.12 o
  11   3   7         11.77         16.69        19.55 o
  12   3   7          2.72         16.61        26.86 o
  13   3   7          6.97          0.01        20.65 o
 -11   4   7          0.40          5.66        11.81 o
 -10   4   7          0.20          0.03        15.98 o
  -9   4   7          1.69          1.69        18.36 o
  -8   4   7         14.58         12.75        15.77 o
  -7   4   7         59.96         60.64        16.97 o
  -6   4   7         32.43         26.73        15.57 o
  -5   4   7        240.16        242.38        16.21 o
  -4   4   7         10.38         11.44        12.74 o
  -3   4   7          3.54          2.82        15.49 o
  -2   4   7          0.34          2.88        20.24 o
  -1   4   7          3.76          6.11        21.19 o
   0   4   7       2132.24       2242.94        45.51 o
   1   4   7        109.34        157.92        14.81 o
   2   4   7       1830.44       2037.86        44.54 o
   3   4   7         74.74         77.28        33.54 o
   4   4   7        144.66        138.55        12.64 o
   5   4   7        465.94        485.82        16.06 o
   6   4   7          5.77         16.24        12.06 o
   7   4   7         64.85         69.73        11.70 o
   8   4   7        127.23         92.64        19.00 o
   9   4   7         52.74         51.91        19.13 o
  10   4   7         89.65         65.74        15.05 o
  11   4   7         16.92         23.98        20.03 o
  12   4   7          1.41         23.98        17.75 o
  13   4   7          0.33          3.24        20.17 o
 -10   5   7          0.13          0.58        14.45 o
  -9   5   7         38.24         46.19        17.73 o
  -8   5   7         38.47         40.82        16.19 o
  -7   5   7        147.31        175.58        14.27 o
  -6   5   7       1070.36       1146.30        31.04 o
  -5   5   7        129.26        148.06        32.17 o
  -4   5   7         66.13         60.73        17.90 o
  -3   5   7         54.28         48.62        13.90 o
  -2   5   7          0.62          2.22        14.77 o
  -1   5   7         22.61         23.64        24.70 o
   0   5   7       1012.89       1170.47        72.48 o
   1   5   7        816.93        823.22        30.36 o
   2   5   7        942.00        948.06        25.11 o
   3   5   7         45.05         38.37        18.20 o
   4   5   7        227.59        225.38        13.58 o
   5   5   7        702.97        768.14        22.57 o
   6   5   7        325.44        328.05        15.18 o
   7   5   7          7.45          5.41        17.33 o
   8   5   7          7.14          6.66        14.53 o
   9   5   7          2.11          8.04        19.76 o
  10   5   7         24.13         23.56        18.90 o
  11   5   7         26.05         25.14        19.10 o
  12   5   7          4.57          3.07        17.21 o
  13   5   7          1.37         12.59        18.44 o
 -10   6   7          0.01          2.00        19.56 o
  -9   6   7          1.99          2.91        25.16 o
  -8   6   7         10.71         22.31        14.96 o
  -7   6   7        139.85        161.04        16.65 o
  -6   6   7        180.30        166.55        23.01 o
  -5   6   7       1099.50       1129.14        29.81 o
  -4   6   7         24.85         28.07        18.45 o
  -3   6   7          7.56          2.27        16.61 o
  -2   6   7         13.97         21.63        15.28 o
  -1   6   7          1.74          0.89        15.56 o
   0   6   7          0.03          3.81        13.83 o
   1   6   7          9.92         15.42        16.10 o
   2   6   7         69.50         85.82        22.52 o
   3   6   7         57.62         20.04        38.36 o
   4   6   7         51.26         54.23        24.64 o
   5   6   7          0.81          2.24        12.26 o
   6   6   7         17.05          5.33        11.53 o
   7   6   7        246.45        268.79        18.69 o
   8   6   7         13.86         10.29        12.56 o
   9   6   7        101.85         98.22        15.61 o
  10   6   7          4.63          3.52        19.27 o
  11   6   7         15.46         12.53        18.49 o
  12   6   7          0.09          2.64        15.55 o
  13   6   7          0.10          0.70        11.78 o
  -9   7   7         11.21          5.53        21.80 o
  -8   7   7         12.08         13.91        13.23 o
  -7   7   7        128.73        128.06        16.31 o
  -6   7   7         44.19         45.32        24.26 o
  -5   7   7         86.54         84.80        21.36 o
  -4   7   7        458.20        444.17        23.69 o
  -3   7   7        264.56        260.50        20.81 o
  -2   7   7        162.62        170.58        17.85 o
  -1   7   7          5.46          6.22        20.73 o
   0   7   7          2.15         10.54        12.37 o
   1   7   7         24.53         14.89        17.47 o
   2   7   7        574.12        581.66        48.55 o
   3   7   7        268.24        262.39        27.50 o
   4   7   7          0.99          6.56        19.23 o
   5   7   7         56.82         18.45        20.49 o
   6   7   7        257.94        232.74        18.92 o
   7   7   7         42.73         42.15        13.27 o
   8   7   7          2.03          0.56        15.36 o
   9   7   7          0.02          0.54        14.36 o
  10   7   7        120.54        118.32        14.98 o
  11   7   7          3.86          2.92        17.77 o
  12   7   7          1.45          4.49        13.87 o
  13   7   7          7.96          6.26        15.89 o
  -9   8   7          9.13         13.84        17.22 o
  -8   8   7          0.70          3.80        12.03 o
  -7   8   7         11.66         10.00        14.22 o
  -6   8   7         61.60         89.51        20.51 o
  -5   8   7         47.10         49.30        20.66 o
  -4   8   7        318.71        301.28        23.77 o
  -3   8   7        215.01        205.70        26.95 o
  -2   8   7        123.97        120.53        18.49 o
  -1   8   7          7.28         10.14        23.53 o
   0   8   7          2.66          0.82        21.43 o
   1   8   7         23.94         36.68        15.29 o
   2   8   7          2.06          4.03        14.85 o
   3   8   7        158.08        152.77        15.18 o
   4   8   7         93.78         86.70        22.21 o
   5   8   7         24.69         27.54        21.54 o
   6   8   7         49.62         48.70        15.98 o
   7   8   7        638.34        570.40        37.96 o
   8   8   7         43.56         47.48        15.84 o
   9   8   7         62.21         57.77        13.22 o
  10   8   7          0.39          2.18        14.26 o
  11   8   7         11.02         21.46        12.85 o
  12   8   7          0.07          1.66        20.83 o
  -8   9   7         24.04         17.51        10.98 o
  -7   9   7         13.16         13.94        13.14 o
  -6   9   7          0.14          9.52        15.16 o
  -5   9   7          3.69          1.69        19.17 o
  -4   9   7         12.08         21.47        19.71 o
  -3   9   7         14.30          7.96        18.31 o
  -2   9   7          1.05         12.16        27.77 o
  -1   9   7          7.09          7.70        25.89 o
   0   9   7         57.23         45.25        17.24 o
   1   9   7          7.00          8.85        16.89 o
   2   9   7         19.21         15.71        15.21 o
   3   9   7         49.76         58.32        15.68 o
   4   9   7        293.19        287.65        27.22 o
   5   9   7        702.23        697.58        33.07 o
   6   9   7          1.03          0.86        25.06 o
   7   9   7         45.67         43.74        14.26 o
   8   9   7         90.23         81.78        15.64 o
   9   9   7          0.66          6.25        14.93 o
  10   9   7         42.52         42.82        17.04 o
  11   9   7          7.99         11.12        15.59 o
  12   9   7         30.18         31.88        19.03 o
  -7  10   7          0.13          2.93        10.76 o
  -6  10   7          9.02          8.63        13.02 o
  -5  10   7         50.15         49.38        14.85 o
  -4  10   7          4.62          5.89        30.07 o
  -3  10   7        169.95        153.64        32.33 o
  -2  10   7         89.13         86.47        29.60 o
  -1  10   7          0.01          0.02        27.00 o
   0  10   7          0.54         10.90        18.64 o
   1  10   7         13.30         15.47        17.60 o
   2  10   7         98.62        103.23        17.95 o
   3  10   7         85.37         78.68        17.50 o
   4  10   7        634.55        607.67        33.82 o
   5  10   7       1729.32       1641.56        46.37 o
   6  10   7       2134.27       2079.19        50.30 o
   7  10   7         11.77         14.43        14.48 o
   8  10   7         24.58         21.17        19.28 o
   9  10   7          2.06          2.02        18.49 o
  10  10   7          4.77         12.59        17.25 o
  11  10   7          0.13          1.57        14.96 o
  12  10   7          4.26          3.82        17.07 o
  -6  11   7          9.38         10.43        14.65 o
  -5  11   7          8.70         14.25        17.09 o
  -4  11   7          2.09          2.93        18.38 o
  -3  11   7          0.19          6.18        28.78 o
  -2  11   7         65.23         70.02        29.56 o
  -1  11   7          0.79         10.75        18.30 o
   0  11   7         56.31         61.77        19.88 o
   1  11   7         28.76         13.60        17.99 o
   2  11   7          1.44          8.26        17.10 o
   3  11   7         70.47         34.39        26.70 o
   4  11   7         28.04         24.36        26.53 o
   5  11   7        233.96        249.78        29.66 o
   6  11   7        296.43        242.32        31.99 o
   7  11   7        133.33        117.06        15.52 o
   8  11   7         76.39         57.96        19.60 o
   9  11   7         12.46         11.36        18.31 o
  10  11   7          0.78          0.71        16.57 o
  11  11   7          0.06          2.49        13.13 o
  12  11   7          0.17          9.17        14.40 o
  -6  12   7          0.92          5.94        14.54 o
  -5  12   7         19.18         30.03        15.56 o
  -4  12   7         27.75         31.57        17.75 o
  -3  12   7         74.43         74.90        19.19 o
  -2  12   7          4.68          7.25        18.53 o
  -1  12   7          0.07          3.36        18.60 o
   0  12   7          8.84         14.99        18.16 o
   1  12   7          0.35          1.41        17.79 o
   2  12   7         60.26         37.95        16.93 o
   3  12   7         30.73         27.24        27.95 o
   4  12   7          2.76          8.61        26.93 o
   5  12   7         65.76         58.52        28.58 o
   6  12   7         23.41         31.66        28.10 o
   7  12   7        222.47        214.24        15.85 o
   8  12   7        107.48        111.21        19.85 o
   9  12   7          5.66          4.36        16.79 o
  10  12   7          5.61         12.47        15.00 o
  11  12   7          0.07          2.29        16.18 o
  -5  13   7          2.45          5.36        14.22 o
  -4  13   7          3.56          2.55        14.37 o
  -3  13   7          6.78         16.83        16.62 o
  -2  13   7          0.45          1.24        16.60 o
  -1  13   7          0.72          7.39        17.61 o
   0  13   7          5.40          5.54        17.94 o
   1  13   7          0.43          2.34        16.69 o
   2  13   7          9.10          0.38        27.86 o
   3  13   7         78.16         72.82        28.17 o
   4  13   7         97.11        106.82        29.09 o
   5  13   7          7.77         10.66        26.46 o
   6  13   7          0.00          0.21        17.80 o
   7  13   7          1.49          2.35        13.04 o
   8  13   7         22.74         20.10        16.66 o
   9  13   7         26.49         34.57        15.40 o
  10  13   7          0.84          2.28        13.17 o
  11  13   7          0.05          0.08        13.23 o
  -3  14   7          1.12          6.53        12.39 o
  -2  14   7          0.15          2.67        14.30 o
  -1  14   7         22.36         19.14        15.50 o
   0  14   7          0.41          1.78        15.38 o
   1  14   7         23.45         21.01        15.02 o
   2  14   7          1.58          7.18        25.85 o
   3  14   7          9.53          0.23        25.32 o
   4  14   7         48.82         75.64        27.09 o
   5  14   7          1.50          0.43        25.20 o
   6  14   7          2.45          9.08        12.30 o
   7  14   7          7.13          7.54        11.34 o
   8  14   7          0.07          6.39        14.12 o
   9  14   7          3.98          7.15        18.01 o
  10  14   7          0.01          2.33        14.29 o
  -1  15   7          4.58          3.53        11.35 o
   0  15   7          1.01          4.46        11.79 o
   1  15   7          1.76          6.14        22.42 o
   2  15   7          0.00          0.63        22.54 o
   3  15   7         79.95         74.75        23.58 o
   4  15   7         21.63         10.39        24.11 o
   5  15   7          0.92          4.73        14.70 o
   6  15   7          0.17          1.69        10.62 o
   7  15   7          0.11          0.08        12.72 o
   8  15   7          0.13          0.02        14.98 o
   9  15   7         11.67          9.68        12.64 o
   3  16   7          3.91         17.60        20.40 o
   4  16   7          3.89          3.37        11.71 o
   5  16   7          0.01          0.86        14.27 o
  -5 -14   8          2.08          2.11        16.29 o
  -4 -14   8          0.95          0.21        18.38 o
  -3 -14   8          0.02          3.45        11.48 o
  -2 -14   8          3.44          4.90        18.22 o
  -1 -14   8          2.15          3.92        11.41 o
  -6 -13   8          0.51          8.04        11.96 o
  -5 -13   8          0.10         10.97        13.42 o
  -4 -13   8          0.10          2.16        14.59 o
  -3 -13   8          0.06          4.48        11.53 o
  -2 -13   8          0.06          1.70        11.93 o
  -1 -13   8          1.58          3.84        12.27 o
   0 -13   8          2.06          5.72        11.45 o
   1 -13   8          1.86          6.52        10.65 o
   2 -13   8          0.29          5.86        11.91 o
   3 -13   8          0.41          8.67        14.25 o
  -7 -12   8          8.03         10.18        12.16 o
  -6 -12   8          3.91          9.29        11.99 o
  -5 -12   8          0.01          1.58        16.04 o
  -4 -12   8          1.81          5.02        26.88 o
  -3 -12   8          5.87         14.20        13.59 o
  -2 -12   8         18.51         19.09        14.65 o
  -1 -12   8          0.05          4.89        13.92 o
   0 -12   8          1.81          5.09        13.80 o
   1 -12   8          0.03          0.37        13.15 o
   2 -12   8          1.79          4.42        14.27 o
   3 -12   8          2.73         11.24        20.91 o
   4 -12   8          0.02          4.42        17.34 o
  -8 -11   8          2.08          2.61        12.51 o
  -7 -11   8          7.16          6.32        14.84 o
  -6 -11   8         17.00         13.58        13.92 o
  -5 -11   8          0.02          1.82        17.06 o
  -4 -11   8          1.80          3.13        14.24 o
  -3 -11   8         17.27         12.91        14.56 o
  -2 -11   8         34.16         50.66        15.05 o
  -1 -11   8         18.96         20.45        15.12 o
   0 -11   8          3.49          9.35        15.11 o
   1 -11   8          0.49          0.13        17.09 o
   2 -11   8          5.55          0.46        16.54 o
   3 -11   8         11.20          8.06        18.83 o
   4 -11   8          2.83          5.70        16.68 o
   5 -11   8          0.44          0.29        17.98 o
  -9 -10   8          0.24          0.94        20.22 o
  -8 -10   8          4.58          2.98        14.70 o
  -7 -10   8          1.03          2.39        16.67 o
  -6 -10   8         11.58          9.08        17.59 o
  -5 -10   8         11.78         13.57        13.70 o
  -4 -10   8         16.81         20.11        14.90 o
  -3 -10   8          6.41         11.46        15.38 o
  -2 -10   8          0.36          1.36        15.05 o
  -1 -10   8          2.65          1.48        14.91 o
   0 -10   8         18.16         13.48        18.33 o
   1 -10   8          0.88          1.08        14.98 o
   2 -10   8          0.87          3.56        14.94 o
   3 -10   8         15.60         10.89        20.00 o
   4 -10   8         17.91         18.58        18.36 o
   5 -10   8          0.97          0.10        17.29 o
   6 -10   8          0.59         16.28        14.68 o
 -10  -9   8          0.07          2.98        19.12 o
  -9  -9   8          0.02          8.10        24.94 o
  -8  -9   8          1.57          0.18        15.30 o
  -7  -9   8          5.85         22.13        17.07 o
  -6  -9   8         28.62         24.57        17.78 o
  -5  -9   8        177.84        171.94        20.11 o
  -4  -9   8          4.82          6.92        15.44 o
  -3  -9   8          0.87          5.59        14.61 o
  -2  -9   8          3.09          1.70        14.90 o
  -1  -9   8          1.10          4.04        18.36 o
   0  -9   8         11.92          9.89        15.40 o
   1  -9   8          1.28          5.26        15.54 o
   2  -9   8         31.88         26.35        15.29 o
   3  -9   8         30.38         26.47        20.18 o
   4  -9   8         65.86         51.18        21.34 o
   5  -9   8          7.21         16.94        19.65 o
   6  -9   8          3.09          6.93        16.27 o
   7  -9   8          0.07          5.09        13.82 o
 -11  -8   8          0.10          5.43        16.85 o
 -10  -8   8          0.65          6.36        23.27 o
  -9  -8   8          0.01          0.06        27.85 o
  -8  -8   8          0.56          9.16        17.21 o
  -7  -8   8          4.88          5.85        17.28 o
  -6  -8   8         21.28         21.06        13.86 o
  -5  -8   8         85.17         99.93        15.31 o
  -4  -8   8          3.38          1.69        14.91 o
  -3  -8   8         21.56         22.94        14.61 o
  -2  -8   8          0.00          2.48        14.55 o
  -1  -8   8          2.61          9.37        17.45 o
   0  -8   8          5.55          4.93        18.30 o
   1  -8   8          9.54         23.85        14.92 o
   2  -8   8          1.35         13.05        12.76 o
   3  -8   8          0.08          0.61        20.67 o
   4  -8   8         11.38          6.69        20.37 o
   5  -8   8         13.23         13.73        20.58 o
   6  -8   8          1.27          3.59        19.15 o
   7  -8   8          1.77          0.91        15.66 o
   8  -8   8          0.21          7.45        24.31 o
 -11  -7   8          0.87          0.01        20.13 o
 -10  -7   8          0.00          0.71        26.51 o
  -9  -7   8          0.90          0.12        30.09 o
  -8  -7   8          0.52         12.81        32.73 o
  -7  -7   8          3.25         10.34        33.26 o
  -6  -7   8         68.51         58.78        18.50 o
  -5  -7   8         25.86         23.56        18.13 o
  -4  -7   8          4.72         21.18        19.76 o
  -3  -7   8         20.71         31.15        17.21 o
  -2  -7   8         55.91         63.05        17.48 o
  -1  -7   8          5.44          6.96        16.60 o
   0  -7   8          5.05         12.96        16.58 o
   1  -7   8         18.99         22.18        12.27 o
   2  -7   8         28.11         38.36        12.87 o
   3  -7   8          0.70          3.31        15.22 o
   4  -7   8          0.28          1.72        19.80 o
   5  -7   8          0.02          3.35        20.24 o
   6  -7   8          0.10          3.60        18.62 o
   7  -7   8          0.47          4.22        17.28 o
   8  -7   8         14.94          1.20        30.58 o
   9  -7   8          0.18          0.33        22.29 o
 -11  -6   8          4.81          5.04        21.52 o
 -10  -6   8          4.28          5.81        26.93 o
  -9  -6   8          1.61          0.14        32.96 o
  -8  -6   8          4.42         10.64        33.99 o
  -7  -6   8        206.68        173.40        21.78 o
  -6  -6   8         16.74         10.59        17.88 o
  -5  -6   8          2.23         17.69        16.77 o
  -4  -6   8         18.69         17.11        17.10 o
  -3  -6   8         20.53         20.32        15.10 o
  -2  -6   8          7.92          6.43        15.16 o
  -1  -6   8          1.00          1.75        12.55 o
   0  -6   8         16.77          5.36        12.66 o
   1  -6   8         38.27         25.70        11.43 o
   2  -6   8          1.89          8.00        14.78 o
   3  -6   8         33.71         42.75        16.26 o
   4  -6   8          7.69         14.20        15.55 o
   5  -6   8        107.38        120.36        23.77 o
   6  -6   8         39.80         24.31        20.02 o
   7  -6   8          0.76         12.62        17.77 o
   8  -6   8         18.09         28.09        33.28 o
   9  -6   8          1.15         11.98        26.34 o
  10  -6   8          6.12          0.61        18.89 o
 -12  -5   8          1.78          0.33        16.87 o
 -11  -5   8          1.53          0.27        23.38 o
 -10  -5   8          6.39         13.98        29.44 o
  -9  -5   8          0.99          2.31        31.41 o
  -8  -5   8          3.47          0.90        30.81 o
  -7  -5   8        217.20        232.67        22.95 o
  -6  -5   8          6.26         16.96        24.07 o
  -5  -5   8         98.46        100.77        17.86 o
  -4  -5   8          6.25          7.33        15.48 o
  -3  -5   8         24.90         16.94        14.94 o
  -2  -5   8         20.74         11.39        15.15 o
  -1  -5   8        207.32        214.55        12.95 o
   0  -5   8          0.02          0.01        12.83 o
   1  -5   8         48.34         43.45        13.71 o
   2  -5   8         11.50         23.85        12.33 o
   3  -5   8          0.00          8.96        13.02 o
   4  -5   8         34.57         17.01        15.72 o
   5  -5   8         57.48         67.60        16.59 o
   6  -5   8        720.82        758.41        28.27 o
   7  -5   8        102.38        104.61        19.03 o
   8  -5   8         38.86         24.08        20.96 o
   9  -5   8          0.03          0.38        17.80 o
  10  -5   8          0.03          0.03        23.31 o
 -12  -4   8          1.75          8.92        17.80 o
 -11  -4   8          6.61         11.22        25.77 o
 -10  -4   8          1.72          0.85        28.76 o
  -9  -4   8         20.72         34.23        32.28 o
  -8  -4   8         15.66         18.82        20.71 o
  -7  -4   8          1.02          2.91        19.89 o
  -6  -4   8          3.66          6.93        19.24 o
  -5  -4   8          4.42         20.41        15.92 o
  -4  -4   8         46.71         47.69        14.30 o
  -3  -4   8         33.24         34.16        13.36 o
  -2  -4   8        428.16        450.09        16.27 o
  -1  -4   8         11.09         22.91        14.62 o
   0  -4   8        123.99        121.34        19.89 o
   1  -4   8        211.73        228.15        19.96 o
   2  -4   8         20.27         26.35        11.74 o
   3  -4   8         10.24          4.72        13.16 o
   4  -4   8          2.77          5.91        14.18 o
   5  -4   8         14.33         32.74        15.74 o
   6  -4   8        446.35        443.45        18.20 o
   7  -4   8       1412.25       1500.67        40.44 o
   8  -4   8          4.49          2.71        17.18 o
   9  -4   8          6.46          9.34        20.41 o
  10  -4   8          0.02          1.16        17.15 o
  11  -4   8          0.49          0.21        19.35 o
 -12  -3   8          5.64          9.98        17.81 o
 -11  -3   8          0.16          7.28        24.97 o
 -10  -3   8          2.36          5.97        32.05 o
  -9  -3   8          3.81         28.26        33.51 o
  -8  -3   8        122.28        109.17        21.64 o
  -7  -3   8          0.03          6.52        20.82 o
  -6  -3   8          1.91          9.89        19.84 o
  -5  -3   8         21.02         24.75        22.19 o
  -4  -3   8          5.30          7.59        13.96 o
  -3  -3   8          9.31         14.43        33.86 o
  -2  -3   8        388.94        394.13        38.44 o
  -1  -3   8        813.39        760.25        63.61 o
   0  -3   8         45.62         25.30        16.27 o
   1  -3   8        298.07        293.20        17.15 o
   2  -3   8         10.58          7.86        13.23 o
   3  -3   8         10.14          4.80        15.13 o
   4  -3   8         47.87         23.95        12.44 o
   5  -3   8          8.20         10.25        11.05 o
   6  -3   8         20.73         13.70        14.04 o
   7  -3   8        248.47        209.09        22.15 o
   8  -3   8        333.58        349.60        37.58 o
   9  -3   8         19.27          3.65        16.43 o
  10  -3   8          2.22          4.89        19.94 o
  11  -3   8          0.26          0.14        15.84 o
 -12  -2   8          4.21          7.63        17.60 o
 -11  -2   8          1.39          8.18        25.22 o
 -10  -2   8         11.99         10.99        30.50 o
  -9  -2   8          2.60         11.58        30.46 o
  -8  -2   8         94.26         89.40        21.53 o
  -7  -2   8          0.21          0.34        14.66 o
  -6  -2   8          6.29          9.07        14.33 o
  -5  -2   8          1.78          2.28        15.53 o
  -4  -2   8         80.19         71.90        17.84 o
  -3  -2   8         20.59          7.18        22.06 o
  -2  -2   8       1339.61       1332.52        56.13 o
  -1  -2   8        102.11         66.68        31.24 o
   0  -2   8          3.46          4.93        30.83 o
   1  -2   8        326.87        313.29        25.69 o
   2  -2   8         87.24         92.48        15.92 o
   3  -2   8         94.87         74.69        14.32 o
   4  -2   8          3.78          4.60        12.43 o
   5  -2   8          0.86          3.11        11.00 o
   6  -2   8        138.67        133.63        12.87 o
   7  -2   8         25.55         24.66        19.15 o
   8  -2   8        254.95        274.34        22.92 o
   9  -2   8         73.50         62.51        20.15 o
  10  -2   8          0.86          4.01        15.63 o
  11  -2   8          0.41          0.08        17.42 o
 -12  -1   8          0.03          0.08        17.49 o
 -11  -1   8         29.64         33.27        24.84 o
 -10  -1   8          0.49          2.32        17.63 o
  -9  -1   8         35.15         30.79        19.02 o
  -8  -1   8         12.89         18.29        16.14 o
  -7  -1   8          3.21          2.46        15.83 o
  -6  -1   8        151.54        156.15        15.75 o
  -5  -1   8         25.85         34.83        13.93 o
  -4  -1   8         55.95         53.83        16.36 o
  -3  -1   8        234.32        239.69        25.58 o
  -2  -1   8        217.00        177.44        23.33 o
  -1  -1   8         67.07         54.15        34.59 o
   0  -1   8        430.48        497.87        43.81 o
   1  -1   8         63.39         70.11        21.28 o
   2  -1   8        298.02        303.32        30.16 o
   3  -1   8        276.30        262.67        20.41 o
   4  -1   8        308.25        321.21        21.47 o
   5  -1   8        137.63        128.58        11.29 o
   6  -1   8         14.28          8.18        11.12 o
   7  -1   8          2.49          4.90        13.15 o
   8  -1   8         41.25         30.04        16.34 o
   9  -1   8          0.05          0.04        19.07 o
  10  -1   8          0.40          3.92        18.40 o
  11  -1   8          1.47          2.60        19.52 o
  12  -1   8          0.41          2.64        14.77 o
 -12   0   8          0.46          0.15        15.87 o
 -11   0   8          0.04          6.41        22.29 o
 -10   0   8         19.17         11.60        18.50 o
  -9   0   8          7.12          4.33        20.42 o
  -8   0   8          7.94          2.70        20.11 o
  -7   0   8          4.27         10.82        16.03 o
  -6   0   8          0.03          1.53        14.25 o
  -5   0   8          3.65         15.94        13.12 o
  -4   0   8         13.17          4.86        16.49 o
  -3   0   8          1.65         10.35        23.36 o
  -2   0   8        119.84        121.67        25.17 o
  -1   0   8         51.90         46.70        23.08 o
   0   0   8         26.59         14.69        33.81 o
   1   0   8          9.43         16.80        17.38 o
   2   0   8        261.53        250.98        24.04 o
   3   0   8        204.00        240.49        34.17 o
   4   0   8         52.65         72.01        19.11 o
   5   0   8         71.22         61.65        11.02 o
   6   0   8         35.08         21.30        12.30 o
   7   0   8        144.98        149.26        16.39 o
   8   0   8        131.35        124.48        19.50 o
   9   0   8          2.57          5.45        19.58 o
  10   0   8          2.46         23.44        30.65 o
  11   0   8         14.12         43.44        29.56 o
  12   0   8          4.07         13.43        16.01 o
 -11   1   8         10.94         10.28        13.81 o
 -10   1   8         15.75         17.55        18.80 o
  -9   1   8         58.06         61.46        20.68 o
  -8   1   8          1.89          1.74        20.43 o
  -7   1   8         93.09         98.40        17.31 o
  -6   1   8          0.13          0.38        15.25 o
  -5   1   8          0.17          4.45        11.46 o
  -4   1   8          3.62          9.64        14.30 o
  -3   1   8        391.91        379.88        30.54 o
  -2   1   8        273.53        292.52        30.25 o
  -1   1   8         15.48          5.77        23.48 o
   0   1   8         34.17         47.93        21.94 o
   1   1   8       1135.43        988.64        28.81 o
   2   1   8         24.99         26.82        27.25 o
   3   1   8        530.51        617.23        39.08 o
   4   1   8       1349.18       1520.39        53.57 o
   5   1   8        175.90        177.41        13.02 o
   6   1   8         55.80         53.62        13.91 o
   7   1   8          4.70          7.66        12.60 o
   8   1   8         57.16         40.77        15.97 o
   9   1   8         12.28          9.54        21.37 o
  10   1   8         75.56        101.24        21.60 o
  11   1   8         12.85         12.86        29.88 o
  12   1   8         14.10          6.62        25.44 o
 -11   2   8         10.62          6.36        13.11 o
 -10   2   8         10.50         26.60        17.28 o
  -9   2   8          2.74          6.63        20.11 o
  -8   2   8         25.17         33.24        20.65 o
  -7   2   8         39.69         58.03        20.69 o
  -6   2   8        159.83        159.55        13.83 o
  -5   2   8          0.32          0.64        11.77 o
  -4   2   8        674.04        771.64        23.94 o
  -3   2   8         30.09         29.45        23.01 o
  -2   2   8        548.89        526.12        30.90 o
  -1   2   8         58.21         70.14        22.54 o
   0   2   8          6.50         22.03        21.60 o
   1   2   8         29.26         53.08        16.16 o
   2   2   8        115.12        118.37        28.13 o
   3   2   8         19.87         18.07        12.43 o
   4   2   8        104.99        133.83        13.02 o
   5   2   8         35.27         34.14        13.52 o
   6   2   8         92.24         96.64        10.95 o
   7   2   8         38.08         31.73        12.48 o
   8   2   8          3.45         13.74        14.44 o
   9   2   8         22.05         11.66        19.84 o
  10   2   8         94.16         97.87        22.17 o
  11   2   8         24.62         15.43        19.54 o
  12   2   8         11.99          6.42        25.49 o
  13   2   8          0.02          0.08        19.32 o
 -11   3   8          0.11          3.10        11.66 o
 -10   3   8          0.19          2.62        16.15 o
  -9   3   8         21.66         16.84        18.56 o
  -8   3   8         29.08         32.31        20.10 o
  -7   3   8          7.05          6.99        16.12 o
  -6   3   8          6.09         13.30        15.43 o
  -5   3   8         81.54         71.79        11.14 o
  -4   3   8        116.19        127.07        11.41 o
  -3   3   8        109.99         87.66        13.30 o
  -2   3   8         52.70         41.73        25.57 o
  -1   3   8         18.00         44.10        19.91 o
   0   3   8         54.40         44.30        22.89 o
   1   3   8        481.98        553.59        35.44 o
   2   3   8          3.43          3.85        11.43 o
   3   3   8          0.35          1.08        11.75 o
   4   3   8         18.85         19.17        10.13 o
   5   3   8         99.24        105.66        11.65 o
   6   3   8          0.01          2.18         9.29 o
   7   3   8         62.17         61.66        14.73 o
   8   3   8         87.41         75.28        15.60 o
   9   3   8          4.14          9.69        19.24 o
  10   3   8          2.91         18.63        20.49 o
  11   3   8          1.35          8.98        20.26 o
  12   3   8          7.80          0.89        25.74 o
  13   3   8          8.03          0.77        19.90 o
 -10   4   8          0.22          1.08        14.55 o
  -9   4   8         14.97         30.16        18.31 o
  -8   4   8         32.93         31.28        19.61 o
  -7   4   8        530.97        539.80        20.19 o
  -6   4   8        216.80        202.08        14.24 o
  -5   4   8        107.70         99.70        14.56 o
  -4   4   8         68.93         60.77        11.38 o
  -3   4   8         53.17         56.10        10.54 o
  -2   4   8         25.69         20.00        21.06 o
  -1   4   8        296.45        322.18        16.40 o
   0   4   8        498.10        530.96        22.50 o
   1   4   8          8.13         15.44        10.59 o
   2   4   8        552.94        670.24        16.48 o
   3   4   8         14.26         19.60        12.14 o
   4   4   8         19.34         34.87        12.75 o
   5   4   8          2.27          2.68        14.10 o
   6   4   8         53.80         58.97         9.65 o
   7   4   8          1.83          4.37        11.63 o
   8   4   8          2.67         11.67        14.65 o
   9   4   8        117.88         92.91        20.22 o
  10   4   8        106.54        117.30        21.47 o
  11   4   8          8.68          6.83        18.58 o
  12   4   8         47.39         42.67        16.77 o
  13   4   8          0.04          6.60        19.65 o
 -10   5   8          0.26         18.51        20.41 o
  -9   5   8          0.87         10.55        15.65 o
  -8   5   8          1.30          5.13        18.21 o
  -7   5   8         76.84         92.97        21.14 o
  -6   5   8        952.04        941.48        22.52 o
  -5   5   8        281.24        306.44        17.18 o
  -4   5   8        122.96        100.88        14.64 o
  -3   5   8         33.16         19.77        12.59 o
  -2   5   8         17.45         12.41         9.60 o
  -1   5   8        296.36        304.57        15.99 o
   0   5   8         88.34         95.70        29.67 o
   1   5   8         30.99         51.63        22.71 o
   2   5   8        152.80        216.85        32.10 o
   3   5   8        110.84        111.77        13.88 o
   4   5   8         80.10         96.77        13.27 o
   5   5   8         11.40         15.14        14.76 o
   6   5   8         85.10         87.97        12.87 o
   7   5   8         51.00         61.82        14.70 o
   8   5   8          5.27         12.22        15.35 o
   9   5   8         29.12         37.20        19.76 o
  10   5   8          0.38          3.61        19.10 o
  11   5   8          2.47          1.09        18.28 o
  12   5   8          5.11          5.21        16.21 o
  13   5   8          2.39          6.88        18.18 o
 -10   6   8          4.79         16.10        16.47 o
  -9   6   8         23.54         22.22        23.20 o
  -8   6   8          4.27          8.78        19.37 o
  -7   6   8         60.84         50.60        15.63 o
  -6   6   8          0.07          4.21        15.45 o
  -5   6   8       1022.08        974.12        25.18 o
  -4   6   8         72.38         83.79        20.30 o
  -3   6   8        180.55        172.99        14.90 o
  -2   6   8        253.24        257.66        14.89 o
  -1   6   8          0.07          5.44        11.82 o
   0   6   8        297.53        328.75        20.29 o
   1   6   8          4.47          3.97        13.69 o
   2   6   8          5.33          5.71        38.69 o
   3   6   8         96.39        143.72        41.50 o
   4   6   8        273.61        299.27        23.36 o
   5   6   8        107.54         99.10        21.20 o
   6   6   8        325.83        348.02        18.54 o
   7   6   8          0.14          0.01        15.88 o
   8   6   8         28.00         35.71        15.77 o
   9   6   8        234.07        230.15        21.18 o
  10   6   8        102.98        106.29        20.81 o
  11   6   8          6.74          4.19        18.69 o
  12   6   8          2.04          1.73        16.00 o
  -9   7   8         22.92         42.62        20.49 o
  -8   7   8          4.78          3.11        24.22 o
  -7   7   8          2.50          9.23        14.12 o
  -6   7   8         88.77         92.55        16.19 o
  -5   7   8          4.45         14.63        15.50 o
  -4   7   8        644.00        585.01        25.12 o
  -3   7   8         12.61          7.86        18.21 o
  -2   7   8          5.55          3.43        13.82 o
  -1   7   8         55.50         58.01        12.92 o
   0   7   8          0.00          1.43        14.13 o
   1   7   8         95.25         87.88        14.64 o
   2   7   8          0.53          5.58        12.91 o
   3   7   8          2.51          1.62        12.96 o
   4   7   8         90.22         89.19        23.47 o
   5   7   8         37.67         11.93        14.40 o
   6   7   8         34.39         39.84        12.58 o
   7   7   8        248.20        259.13        19.48 o
   8   7   8         32.84         22.05        16.00 o
   9   7   8        204.38        189.19        21.27 o
  10   7   8          1.51         11.66        18.56 o
  11   7   8          3.37          6.44        17.93 o
  12   7   8          0.31          0.09        14.60 o
  13   7   8          0.17          3.69        14.50 o
  -8   8   8         77.35         80.05        22.22 o
  -7   8   8          1.08          5.92        13.48 o
  -6   8   8          1.41          2.32        15.15 o
  -5   8   8          1.83          6.31        16.15 o
  -4   8   8         11.06         21.61        15.31 o
  -3   8   8        100.09         85.48        20.38 o
  -2   8   8          6.80          2.97        14.61 o
  -1   8   8          0.30          3.66        16.43 o
   0   8   8          4.39          4.90        15.56 o
   1   8   8        205.76        232.34        17.79 o
   2   8   8          6.33          9.65        14.05 o
   3   8   8         21.76         37.84        14.28 o
   4   8   8         60.22         40.83        15.53 o
   5   8   8        141.00        103.18        23.40 o
   6   8   8        268.08        256.13        18.60 o
   7   8   8          0.34          5.10        13.21 o
   8   8   8          0.43          0.94        14.79 o
   9   8   8          8.45         10.41        15.88 o
  10   8   8         27.72         24.11        18.66 o
  11   8   8          0.64          0.70        15.92 o
  12   8   8         18.35         25.61        20.66 o
  -8   9   8          6.05          2.65        15.23 o
  -7   9   8          0.32          6.00        11.80 o
  -6   9   8         71.78         67.81        14.75 o
  -5   9   8         72.04        103.24        16.00 o
  -4   9   8          0.44          7.09        16.06 o
  -3   9   8        238.47        230.14        17.01 o
  -2   9   8         24.60         13.71        18.62 o
  -1   9   8         86.64        104.31        23.38 o
   0   9   8         12.46         12.93        17.73 o
   1   9   8         34.87         36.83        16.78 o
   2   9   8         68.62         89.61        16.87 o
   3   9   8         27.45         20.88        16.95 o
   4   9   8          0.56          5.97        22.45 o
   5   9   8         47.95         40.03        23.41 o
   6   9   8       2144.19       2069.20        42.67 o
   7   9   8          0.16          1.79        13.80 o
   8   9   8          4.41         14.70        14.95 o
   9   9   8          0.77          2.60        13.03 o
  10   9   8         22.87         16.75        17.12 o
  11   9   8          5.19          1.18        20.65 o
  12   9   8          0.18          4.30        18.43 o
  -7  10   8          4.65          2.69        11.75 o
  -6  10   8          0.07          2.00        11.15 o
  -5  10   8         11.89         34.61        14.24 o
  -4  10   8         62.04         75.12        19.77 o
  -3  10   8        159.28        151.71        21.93 o
  -2  10   8          1.11          2.63        19.48 o
  -1  10   8         18.16         32.34        18.58 o
   0  10   8          1.54          9.08        18.29 o
   1  10   8         13.90         12.51        17.41 o
   2  10   8          2.14          3.38        16.76 o
   3  10   8         96.78         49.71        17.02 o
   4  10   8        128.95        111.44        25.86 o
   5  10   8         56.97         58.33        25.98 o
   6  10   8         87.88         88.14        17.90 o
   7  10   8         66.90         66.12        14.60 o
   8  10   8          1.12          0.92        14.60 o
   9  10   8          1.17          0.03        18.10 o
  10  10   8          2.29          1.20        15.49 o
  11  10   8          5.13          8.33        21.37 o
  12  10   8          1.18          4.21        15.90 o
  -6  11   8          0.08          2.87        12.97 o
  -5  11   8          6.70         18.99        16.94 o
  -4  11   8          8.44         31.77        17.83 o
  -3  11   8         34.64         47.49        20.02 o
  -2  11   8          6.59         13.00        19.47 o
  -1  11   8         51.71         46.36        19.01 o
   0  11   8          0.06          6.62        17.80 o
   1  11   8         19.71         13.37        18.21 o
   2  11   8         29.97         19.54        16.80 o
   3  11   8         51.11         32.89        16.84 o
   4  11   8          0.39          2.93        25.92 o
   5  11   8        244.44        221.38        28.74 o
   6  11   8         59.54         66.49        17.26 o
   7  11   8         16.20         23.29        14.29 o
   8  11   8         55.86         45.46        18.51 o
   9  11   8         12.74         20.29        17.81 o
  10  11   8         15.98         12.89        14.76 o
  11  11   8          1.07         13.08        18.06 o
  -5  12   8          0.12          4.68        13.37 o
  -4  12   8          2.71          4.73        16.09 o
  -3  12   8          2.54          8.64        17.49 o
  -2  12   8          0.53          5.34        18.62 o
  -1  12   8          2.49          5.28        18.59 o
   0  12   8          6.80          4.00        18.60 o
   1  12   8          5.71          1.82        18.00 o
   2  12   8         75.21         59.26        17.74 o
   3  12   8         16.20         12.43        26.21 o
   4  12   8          8.04          9.42        25.54 o
   5  12   8         24.45         33.15        25.71 o
   6  12   8         22.23         33.16        17.01 o
   7  12   8          0.02          2.16        13.78 o
   8  12   8          0.01          0.36        17.57 o
   9  12   8         21.12          7.45        15.87 o
  10  12   8          0.41          0.42        13.18 o
  11  12   8          0.02          1.53        16.47 o
  -4  13   8          7.16          7.44        16.96 o
  -3  13   8          0.07          8.41        15.16 o
  -2  13   8          4.17          0.05        16.46 o
  -1  13   8         18.66         28.04        16.93 o
   0  13   8          4.43          5.43        16.59 o
   1  13   8         44.66         44.59        16.62 o
   2  13   8          0.03          3.29        16.15 o
   3  13   8          0.31          0.03        25.84 o
   4  13   8         17.22         13.19        26.30 o
   5  13   8          0.93          0.39        25.80 o
   6  13   8          6.05         12.32        13.56 o
   7  13   8         40.59         30.76        13.07 o
   8  13   8         14.14          2.78        16.19 o
   9  13   8         21.61         27.94        14.00 o
  10  13   8          1.64         11.77        16.80 o
  -3  14   8         15.87         21.92        14.76 o
  -2  14   8         10.57          6.30        12.94 o
  -1  14   8          0.30          3.77        14.19 o
   0  14   8          6.98         12.97        15.26 o
   1  14   8          0.79          1.70        14.37 o
   2  14   8         34.69         33.00        24.95 o
   3  14   8          8.16          1.50        24.22 o
   4  14   8          4.19          5.82        24.29 o
   5  14   8          5.39         11.36        24.31 o
   6  14   8          0.06          9.49        12.18 o
   7  14   8         27.38         40.12        11.28 o
   8  14   8         67.03         48.75        13.96 o
   9  14   8          6.47          0.96        16.73 o
   0  15   8          0.12          0.14        10.95 o
   1  15   8          0.34          0.06        20.73 o
   2  15   8         30.42         25.96        21.47 o
   3  15   8          6.07         13.60        21.40 o
   4  15   8          0.71         12.19        21.63 o
   5  15   8          0.57          2.25        10.89 o
   6  15   8          4.45          9.81        10.26 o
   7  15   8          0.19          6.14        17.04 o
   8  15   8          0.27          5.50        14.38 o
   4  16   8          0.45          1.94        13.86 o
   5  16   8          0.03          4.60        13.41 o
  -5 -13   9          0.51          0.47        18.64 o
  -4 -13   9          0.03          0.06        19.67 o
  -3 -13   9          0.27          5.87        11.84 o
  -2 -13   9          0.56          2.90        12.69 o
  -1 -13   9          3.99          4.91        10.05 o
   0 -13   9          1.12          2.05        11.74 o
   1 -13   9          0.09          1.44        15.86 o
  -6 -12   9          0.29          3.39        18.34 o
  -5 -12   9          2.12          3.60        22.86 o
  -4 -12   9          0.04          9.14        11.21 o
  -3 -12   9         19.89         26.37        15.84 o
  -2 -12   9          2.39          9.19        12.53 o
  -1 -12   9          1.10          2.73        12.59 o
   0 -12   9          0.03          0.77        11.70 o
   1 -12   9          0.35          2.59        11.33 o
   2 -12   9          1.38          2.76        13.01 o
   3 -12   9          1.70          1.00        17.83 o
  -8 -11   9          0.37          0.35        17.74 o
  -7 -11   9          9.38          9.08        21.28 o
  -6 -11   9          5.17          5.27        17.05 o
  -5 -11   9          3.09          7.20        15.59 o
  -4 -11   9          0.03          3.05        16.49 o
  -3 -11   9         67.65         83.21        14.63 o
  -2 -11   9          0.05          1.35        14.62 o
  -1 -11   9         10.16          6.22        14.10 o
   0 -11   9          0.00          1.80        13.84 o
   1 -11   9          0.02          4.20        13.12 o
   2 -11   9          0.14          0.39        24.53 o
   3 -11   9          5.16          9.40        21.74 o
   4 -11   9          0.19          2.21        18.70 o
   5 -11   9          0.59          0.02        14.40 o
  -9 -10   9          0.11         16.45        17.69 o
  -8 -10   9          4.57         14.61        23.59 o
  -7 -10   9          0.42          8.10        26.43 o
  -6 -10   9         25.82         31.99        26.08 o
  -5 -10   9         52.44         47.22        18.21 o
  -4 -10   9         27.94         39.72        18.87 o
  -3 -10   9        150.64        148.37        17.65 o
  -2 -10   9          5.75          9.55        14.44 o
  -1 -10   9          1.22          4.14        14.88 o
   0 -10   9          5.27          8.71        14.55 o
   1 -10   9          0.13          1.82        16.83 o
   2 -10   9          1.68          9.24        18.76 o
   3 -10   9          2.87         12.67        19.18 o
   4 -10   9          7.40         16.53        17.60 o
   5 -10   9          0.11          4.54        15.49 o
   6 -10   9          0.00          1.60        11.59 o
 -10  -9   9          0.99          4.26        16.35 o
  -9  -9   9          1.02          1.65        22.92 o
  -8  -9   9          3.91          0.95        26.59 o
  -7  -9   9          0.06          0.13        28.95 o
  -6  -9   9          5.04          6.31        17.27 o
  -5  -9   9         18.67         13.19        17.66 o
  -4  -9   9        280.66        289.18        27.52 o
  -3  -9   9         97.37        128.89        20.22 o
  -2  -9   9         77.66         89.59        19.28 o
  -1  -9   9          9.51          9.29        14.50 o
   0  -9   9          1.59          1.10        18.13 o
   1  -9   9         17.31         13.81        15.51 o
   2  -9   9         12.60          6.90        20.45 o
   3  -9   9          3.52          8.90        20.31 o
   4  -9   9         23.66         31.12        19.98 o
   5  -9   9         10.05         11.84        17.92 o
   6  -9   9          0.86          0.42        15.68 o
   7  -9   9          0.00          0.92        20.29 o
 -10  -8   9          3.45         12.28        21.00 o
  -9  -8   9          0.18          0.50        25.22 o
  -8  -8   9          5.80          0.07        28.35 o
  -7  -8   9          0.00          0.60        28.79 o
  -6  -8   9          1.34          4.23        17.84 o
  -5  -8   9        121.78        138.53        19.84 o
  -4  -8   9        251.44        282.16        20.58 o
  -3  -8   9         28.36         17.95        18.14 o
  -2  -8   9         24.05         43.45        18.16 o
  -1  -8   9          6.59          7.95        17.56 o
   0  -8   9          0.01          0.17        18.47 o
   1  -8   9          0.19          4.40        14.69 o
   2  -8   9          1.59         14.47        15.61 o
   3  -8   9          4.09          2.56        20.69 o
   4  -8   9         13.15          6.25        19.18 o
   5  -8   9         12.14         21.32        19.23 o
   6  -8   9          5.95         10.49        16.82 o
   7  -8   9          0.98          0.01        14.13 o
   8  -8   9          6.87          2.78        19.78 o
 -11  -7   9         19.57         14.61        16.76 o
 -10  -7   9         16.62         15.53        23.94 o
  -9  -7   9          3.50         10.48        27.35 o
  -8  -7   9          0.01          0.72        31.01 o
  -7  -7   9          0.11          5.11        18.24 o
  -6  -7   9          6.40          5.15        18.17 o
  -5  -7   9         47.08         51.28        18.21 o
  -4  -7   9         10.96         10.24        18.94 o
  -3  -7   9         11.05          6.13        18.19 o
  -2  -7   9         16.48         28.57        17.89 o
  -1  -7   9         31.12         49.44        18.16 o
   0  -7   9          3.43          4.14        14.39 o
   1  -7   9          0.02          1.26        14.75 o
   2  -7   9          4.09          3.68        15.42 o
   3  -7   9         10.53          6.94        15.87 o
   4  -7   9         26.47         16.86        20.46 o
   5  -7   9          5.44         11.98        20.23 o
   6  -7   9          9.07          5.77        18.99 o
   7  -7   9          1.00          3.51        15.79 o
   8  -7   9         22.70          9.10        25.59 o
   9  -7   9          3.84          6.72        18.87 o
 -11  -6   9          5.10          1.89        19.58 o
 -10  -6   9          1.90          3.20        24.83 o
  -9  -6   9          7.08          1.76        31.04 o
  -8  -6   9          0.01          6.07        33.55 o
  -7  -6   9         94.91        108.73        19.83 o
  -6  -6   9         29.52         19.61        23.96 o
  -5  -6   9         43.70         38.79        18.45 o
  -4  -6   9          6.04          7.82        17.55 o
  -3  -6   9         58.88         36.02        17.50 o
  -2  -6   9         18.01         35.47        16.94 o
  -1  -6   9          3.91          2.35        13.01 o
   0  -6   9          6.36         10.78        13.66 o
   1  -6   9         15.81         14.13        13.90 o
   2  -6   9          0.93          4.07        15.19 o
   3  -6   9         27.89         21.72        16.07 o
   4  -6   9         61.17         70.59        16.82 o
   5  -6   9         34.02         36.07        20.41 o
   6  -6   9         43.26         32.93        18.71 o
   7  -6   9          1.00          2.64        17.32 o
   8  -6   9          1.47          0.34        31.40 o
   9  -6   9          9.66          2.77        25.40 o
 -11  -5   9          1.37          0.06        22.07 o
 -10  -5   9         10.14         13.60        27.59 o
  -9  -5   9          2.73          4.11        30.87 o
  -8  -5   9          2.67         11.67        19.47 o
  -7  -5   9        123.96         80.22        20.97 o
  -6  -5   9         15.59         16.05        25.05 o
  -5  -5   9          0.86          5.28        17.93 o
  -4  -5   9         23.41         18.25        16.99 o
  -3  -5   9         42.58         40.79        17.27 o
  -2  -5   9         78.68         98.23        16.20 o
  -1  -5   9         24.58         12.87        12.82 o
   0  -5   9          0.19          5.41        11.58 o
   1  -5   9          0.27          1.14        14.04 o
   2  -5   9         82.47         79.01        13.78 o
   3  -5   9          1.79          7.28        13.84 o
   4  -5   9          9.51         11.09        16.13 o
   5  -5   9        128.19        176.44        17.04 o
   6  -5   9         39.68         43.23        19.47 o
   7  -5   9        102.46        101.67        34.96 o
   8  -5   9         21.70         31.95        32.55 o
   9  -5   9         10.81          0.00        27.53 o
  10  -5   9          0.75          0.04        21.42 o
 -11  -4   9          0.91          1.02        21.97 o
 -10  -4   9          0.90         10.44        27.63 o
  -9  -4   9          1.67          0.73        30.66 o
  -8  -4   9          2.86          8.18        19.82 o
  -7  -4   9         14.00          7.78        19.89 o
  -6  -4   9         12.33          6.64        20.94 o
  -5  -4   9          0.19          3.68        25.32 o
  -4  -4   9         23.09          2.46        16.10 o
  -3  -4   9          0.07          9.98        15.14 o
  -2  -4   9         92.15         76.40        13.07 o
  -1  -4   9         35.65         26.35        12.28 o
   0  -4   9        244.23        258.71        19.36 o
   1  -4   9         22.55         13.65        13.52 o
   2  -4   9          0.08          0.36        13.79 o
   3  -4   9          2.92          1.62        13.16 o
   4  -4   9          5.07          2.45        13.72 o
   5  -4   9          2.16          0.96        16.20 o
   6  -4   9         38.80         53.68        16.37 o
   7  -4   9         24.50         42.15        20.75 o
   8  -4   9          0.42          0.62        20.25 o
   9  -4   9          0.32          2.20        18.14 o
  10  -4   9          1.00          3.34        23.86 o
 -11  -3   9          0.33          0.08        23.64 o
 -10  -3   9          3.96          2.72        29.97 o
  -9  -3   9          1.55          0.89        32.39 o
  -8  -3   9         42.64         30.87        19.52 o
  -7  -3   9          0.00          2.78        19.88 o
  -6  -3   9          2.77          8.95        20.58 o
  -5  -3   9          2.78          0.01        23.60 o
  -4  -3   9         60.58         75.00        22.59 o
  -3  -3   9         36.01         26.52        14.87 o
  -2  -3   9        115.15        100.72        11.38 o
  -1  -3   9          0.00          4.38        13.45 o
   0  -3   9       1309.87       1297.07        29.84 o
   1  -3   9         17.83         21.52        15.99 o
   2  -3   9          1.65          2.49        11.26 o
   3  -3   9         17.41         14.19        14.18 o
   4  -3   9          3.51          3.42        14.42 o
   5  -3   9          0.46          0.96        14.44 o
   6  -3   9         69.47         65.92        16.67 o
   7  -3   9          4.50          0.63        26.76 o
   8  -3   9         46.38         45.13        27.63 o
   9  -3   9         54.41         40.29        20.36 o
  10  -3   9          0.10          0.12        17.86 o
  11  -3   9          0.06          4.35        21.14 o
 -11  -2   9         14.70          0.58        23.37 o
 -10  -2   9         23.90         33.32        28.69 o
  -9  -2   9         22.24         32.05        31.01 o
  -8  -2   9         72.48         34.43        19.86 o
  -7  -2   9         18.49          6.30        15.71 o
  -6  -2   9         61.86         47.53        16.02 o
  -5  -2   9          0.06          0.42        14.40 o
  -4  -2   9          7.09         12.42        15.29 o
  -3  -2   9         45.60         74.65        20.92 o
  -2  -2   9        206.72        217.09        14.45 o
  -1  -2   9         69.21         58.91        23.84 o
   0  -2   9        160.52        144.95        26.68 o
   1  -2   9        573.92        582.83        54.69 o
   2  -2   9         89.81         88.71        18.40 o
   3  -2   9        113.05        107.60        13.68 o
   4  -2   9          0.35          0.07        19.16 o
   5  -2   9          0.49          7.42        15.51 o
   6  -2   9          8.09         10.77        14.33 o
   7  -2   9          8.07         18.58        15.85 o
   8  -2   9          0.04         13.63        19.39 o
   9  -2   9          4.12          2.56        27.82 o
  10  -2   9          2.32          9.04        19.38 o
  11  -2   9          0.06          1.14        16.06 o
 -11  -1   9          0.50          0.68        20.45 o
 -10  -1   9          0.34          0.01        28.05 o
  -9  -1   9         61.86         64.82        22.95 o
  -8  -1   9        117.36        104.35        16.95 o
  -7  -1   9         39.73         17.51        15.88 o
  -6  -1   9          1.00          6.62        15.29 o
  -5  -1   9          3.22          0.64        14.58 o
  -4  -1   9         10.20         12.40        15.18 o
  -3  -1   9         92.63         89.89        21.78 o
  -2  -1   9        236.22        269.37        24.94 o
  -1  -1   9         14.69          8.27        28.80 o
   0  -1   9         57.83         67.24        35.35 o
   1  -1   9          3.96         32.65        33.81 o
   2  -1   9        692.74        760.94        40.03 o
   3  -1   9         52.22         72.02        14.16 o
   4  -1   9          1.98          3.51        10.23 o
   5  -1   9         54.60         40.06        12.77 o
   6  -1   9         53.64         62.24        12.13 o
   7  -1   9        144.91        134.27        13.59 o
   8  -1   9         42.22         34.53        15.00 o
   9  -1   9          0.29          1.31        18.54 o
  10  -1   9          0.41          4.59        28.07 o
  11  -1   9          9.66         10.24        18.06 o
  12  -1   9          5.81          8.82        17.42 o
 -11   0   9          5.17         13.95        20.61 o
 -10   0   9          6.61         12.85        16.64 o
  -9   0   9          0.53          3.46        18.63 o
  -8   0   9        132.26        153.48        21.10 o
  -7   0   9          4.55          5.17        15.90 o
  -6   0   9          1.06          3.72        15.40 o
  -5   0   9          8.06         20.57        14.32 o
  -4   0   9          9.02         11.33        13.60 o
  -3   0   9          6.23          5.18        14.38 o
  -2   0   9        864.17        916.29        37.54 o
  -1   0   9          0.59          0.54        23.12 o
   0   0   9        150.26        196.18        40.92 o
   1   0   9         20.26         18.75        33.28 o
   2   0   9          0.04          0.36        24.12 o
   3   0   9        243.69        367.62        33.90 o
   4   0   9        206.49        207.62        18.10 o
   5   0   9          0.04          5.50        12.11 o
   6   0   9        152.13        129.07        13.84 o
   7   0   9         25.08         22.05        14.12 o
   8   0   9          2.91          4.69        15.44 o
   9   0   9          0.39          0.02        20.12 o
  10   0   9         15.09         19.18        29.53 o
  11   0   9          0.75          0.54        25.66 o
  12   0   9         12.79          4.74        14.64 o
 -11   1   9          4.97          0.43        17.44 o
 -10   1   9          7.89         16.73        15.93 o
  -9   1   9          1.97          3.93        19.14 o
  -8   1   9         81.41         93.09        20.08 o
  -7   1   9         19.65         29.65        16.59 o
  -6   1   9        104.03        109.42        16.79 o
  -5   1   9         21.70         27.89        14.46 o
  -4   1   9        271.51        258.85        15.55 o
  -3   1   9        700.99        723.48        28.92 o
  -2   1   9         18.98         21.76        20.67 o
  -1   1   9          6.15          3.94        22.58 o
   0   1   9        343.28        367.75        21.46 o
   1   1   9         16.63         19.62        32.56 o
   2   1   9        173.56        161.97        25.12 o
   3   1   9          5.63          3.51        30.61 o
   4   1   9        124.24        112.20        15.03 o
   5   1   9          0.77          2.10        11.79 o
   6   1   9          3.92          6.79        13.34 o
   7   1   9          8.66         13.32        11.74 o
   8   1   9          1.63          3.41        15.30 o
   9   1   9          4.77          3.62        20.99 o
  10   1   9         36.82         29.29        20.36 o
  11   1   9          3.52          2.37        28.76 o
  12   1   9          1.26          1.37        16.47 o
 -11   2   9          0.18          0.02        14.59 o
 -10   2   9          1.11          6.61        15.42 o
  -9   2   9          1.76          0.24        18.47 o
  -8   2   9        112.48         98.06        21.07 o
  -7   2   9         83.39         87.35        21.23 o
  -6   2   9          0.80         11.27        16.24 o
  -5   2   9          0.13          2.17        14.97 o
  -4   2   9         40.95         41.28        16.67 o
  -3   2   9         65.50         58.12        15.43 o
  -2   2   9        580.63        605.95        45.93 o
  -1   2   9          9.73         19.93        13.51 o
   0   2   9         40.78         51.85        10.72 o
   1   2   9          2.70          9.09        12.16 o
   2   2   9         62.30         57.35        14.09 o
   3   2   9         11.29          9.83        12.56 o
   4   2   9        129.95        125.47        12.46 o
   5   2   9         33.32         24.80        10.83 o
   6   2   9         47.42         36.86        10.94 o
   7   2   9         27.67         25.68        13.37 o
   8   2   9         25.18         21.46        15.61 o
   9   2   9          2.39          3.67        20.95 o
  10   2   9          0.13          1.13        20.05 o
  11   2   9         16.21         27.71        29.47 o
  12   2   9          4.77          3.41        25.23 o
 -10   3   9          0.20          7.02        13.89 o
  -9   3   9         23.78         25.52        17.39 o
  -8   3   9          3.24          6.49        19.39 o
  -7   3   9        267.11        272.12        22.79 o
  -6   3   9        441.51        451.04        19.14 o
  -5   3   9         40.47         27.30        14.99 o
  -4   3   9        150.79        160.08        14.21 o
  -3   3   9          6.91          5.86        11.90 o
  -2   3   9         63.27         80.34        22.98 o
  -1   3   9        587.57        619.78        34.60 o
   0   3   9        793.98        778.15        16.07 o
   1   3   9        190.45        215.90        13.76 o
   2   3   9        208.93        206.12        14.05 o
   3   3   9        572.09        579.82        20.33 o
   4   3   9        821.14        767.73        17.41 o
   5   3   9         51.71         42.26        10.70 o
   6   3   9          0.14          6.44         9.78 o
   7   3   9          3.04         18.27        12.12 o
   8   3   9         35.02         42.82        15.69 o
   9   3   9         30.37         17.03        20.71 o
  10   3   9         47.75         50.64        20.70 o
  11   3   9          8.03          7.57        19.53 o
  12   3   9         16.79         19.30        24.57 o
 -10   4   9          1.89         13.20        20.11 o
  -9   4   9          2.90          1.75        15.90 o
  -8   4   9         18.75         29.01        18.16 o
  -7   4   9          5.24          3.88        15.12 o
  -6   4   9        814.07        827.91        27.13 o
  -5   4   9        904.71        969.13        22.09 o
  -4   4   9        267.97        240.77        13.30 o
  -3   4   9         59.24         70.90        10.94 o
  -2   4   9          0.01          2.30         9.66 o
  -1   4   9         12.17         24.65        10.18 o
   0   4   9        343.85        394.08        18.54 o
   1   4   9        195.64        204.57        15.60 o
   2   4   9        127.19        136.83        14.78 o
   3   4   9         87.91        115.66        13.76 o
   4   4   9         24.67         34.92        11.23 o
   5   4   9         35.45         38.12         9.45 o
   6   4   9         49.73         43.98        11.89 o
   7   4   9         33.20         43.56        11.07 o
   8   4   9          5.20          7.24        14.83 o
   9   4   9         25.26         25.63        19.77 o
  10   4   9         39.42         49.29        21.44 o
  11   4   9          2.65          8.49        18.73 o
  12   4   9          9.15         16.85        15.82 o
 -10   5   9          0.30          0.01        17.37 o
  -9   5   9         39.82         29.55        24.92 o
  -8   5   9          0.59          0.02        28.10 o
  -7   5   9         18.37         24.96        20.29 o
  -6   5   9          0.66          0.13        14.55 o
  -5   5   9       1657.01       1694.79        26.48 o
  -4   5   9        580.25        577.43        18.61 o
  -3   5   9         34.24         35.83        13.65 o
  -2   5   9         25.73         52.36         9.14 o
  -1   5   9         36.02         35.39        11.98 o
   0   5   9          9.91         10.61        12.27 o
   1   5   9          2.62          6.26        12.35 o
   2   5   9         77.74         68.44        14.29 o
   3   5   9         30.10         33.47        11.32 o
   4   5   9         67.22         54.11        12.43 o
   5   5   9         24.71         13.52        11.10 o
   6   5   9        183.88        198.15        11.10 o
   7   5   9          8.45          2.61        14.20 o
   8   5   9         42.78         40.45        18.58 o
   9   5   9        198.88        179.33        22.01 o
  10   5   9          3.78          9.79        20.12 o
  11   5   9          7.66          2.60        18.56 o
  12   5   9          1.69          0.82        15.28 o
  -9   6   9          7.11         17.67        21.09 o
  -8   6   9          0.63          0.03        26.53 o
  -7   6   9          0.80          0.52        13.85 o
  -6   6   9          4.53          1.93        15.07 o
  -5   6   9          0.06          5.88        15.16 o
  -4   6   9       1210.28       1258.62        26.63 o
  -3   6   9          7.88         11.53        13.61 o
  -2   6   9         71.66         71.39        11.59 o
  -1   6   9         21.77         35.35        12.34 o
   0   6   9         65.13         80.79        15.49 o
   1   6   9        361.55        355.79        28.61 o
   2   6   9         96.28        113.02        15.10 o
   3   6   9         35.56         24.53        14.74 o
   4   6   9         98.53        119.01        15.53 o
   5   6   9         70.38         77.44        15.57 o
   6   6   9          0.08          0.17        15.65 o
   7   6   9        149.70        140.63        18.08 o
   8   6   9         69.07         66.60        16.20 o
   9   6   9         82.71         82.71        20.32 o
  10   6   9         23.52         36.41        19.33 o
  11   6   9          0.22          7.33        17.65 o
  12   6   9          2.06          6.28        14.59 o
  -9   7   9          0.09          0.15        16.63 o
  -8   7   9         33.81         44.21        24.22 o
  -7   7   9         19.60         26.58        13.79 o
  -6   7   9         11.36         13.86        15.01 o
  -5   7   9          0.74          4.66        14.71 o
  -4   7   9          7.46         12.15        15.69 o
  -3   7   9        378.16        390.16        21.18 o
  -2   7   9         47.61         43.36        14.52 o
  -1   7   9          0.31          0.18        12.65 o
   0   7   9         23.24         16.74        11.38 o
   1   7   9        109.20        115.95        15.80 o
   2   7   9         10.03          9.87        20.17 o
   3   7   9         38.78         43.81        22.13 o
   4   7   9        146.76        138.33        16.66 o
   5   7   9         85.16         72.03        16.45 o
   6   7   9        186.30        178.23        18.52 o
   7   7   9          8.56          6.09        16.99 o
   8   7   9          7.57         10.61        15.88 o
   9   7   9          2.18         12.25        19.43 o
  10   7   9          0.22          8.60        18.53 o
  11   7   9          8.12         12.42        16.68 o
  12   7   9          7.59         11.15        13.61 o
  -8   8   9          3.70         12.18        18.87 o
  -7   8   9         10.66         22.28        12.43 o
  -6   8   9        111.15        130.18        19.76 o
  -5   8   9          1.20          4.56        15.47 o
  -4   8   9        132.77        136.64        16.21 o
  -3   8   9          3.14          6.02        15.07 o
  -2   8   9          1.47          3.34        14.37 o
  -1   8   9         54.03         48.33        14.11 o
   0   8   9         61.52         64.88        17.07 o
   1   8   9          1.49          5.47        14.94 o
   2   8   9         10.74         10.60        15.29 o
   3   8   9          3.83          6.20        14.37 o
   4   8   9        223.89        184.44        14.01 o
   5   8   9       1178.16       1182.89        37.86 o
   6   8   9        123.86        119.73        18.09 o
   7   8   9         77.18         90.80        17.95 o
   8   8   9         62.84         47.02        15.35 o
   9   8   9          5.52         10.79        18.42 o
  10   8   9          5.89         16.25        18.19 o
  11   8   9          1.12          1.00        16.30 o
  12   8   9          1.55          2.11        11.97 o
  -7   9   9          0.11         12.40        10.52 o
  -6   9   9          0.05          2.71        13.11 o
  -5   9   9         18.83         17.41        14.64 o
  -4   9   9          4.30         14.47        15.27 o
  -3   9   9         58.55         56.51        15.25 o
  -2   9   9          0.17          1.97        14.37 o
  -1   9   9         36.58         37.86        18.04 o
   0   9   9          0.31          4.30        17.42 o
   1   9   9         54.18         49.23        16.89 o
   2   9   9          2.59          4.22        15.74 o
   3   9   9         25.43         10.32        15.68 o
   4   9   9          5.52         24.23        16.17 o
   5   9   9        148.38        151.87        18.31 o
   6   9   9       1106.46       1132.56        75.36 o
   7   9   9        598.56        722.24        57.53 o
   8   9   9        119.11        108.96        20.81 o
   9   9   9         23.19         14.12        15.08 o
  10   9   9          0.20          0.83        16.19 o
  11   9   9          0.25          2.16        14.02 o
  12   9   9          1.19          3.09        17.58 o
  -6  10   9          0.29          0.53        10.82 o
  -5  10   9          0.94         10.44        12.96 o
  -4  10   9          8.75          9.48        14.51 o
  -3  10   9          7.99         11.53        19.01 o
  -2  10   9         41.60         48.55        19.46 o
  -1  10   9        211.45        179.23        20.30 o
   0  10   9         25.67         38.98        17.83 o
   1  10   9         15.46          3.76        17.57 o
   2  10   9         44.75         41.73        17.61 o
   3  10   9          0.86          4.41        15.73 o
   4  10   9          2.22          0.70        16.00 o
   5  10   9        164.63        162.71        18.02 o
   6  10   9        220.29        214.04        18.74 o
   7  10   9        347.39        344.68        17.07 o
   8  10   9          0.07          1.80        14.00 o
   9  10   9         15.00         12.00        14.28 o
  10  10   9         12.22         12.62        21.93 o
  11  10   9          2.23         21.14        20.95 o
  12  10   9          2.24          7.29        15.47 o
  -6  11   9          0.04          0.00        14.23 o
  -5  11   9          0.24          0.65        14.15 o
  -4  11   9         20.28         23.18        16.71 o
  -3  11   9         23.70         24.28        18.21 o
  -2  11   9        170.27        152.75        20.63 o
  -1  11   9         93.29         74.53        19.27 o
   0  11   9        155.82        133.78        19.74 o
   1  11   9         47.32         37.47        17.54 o
   2  11   9         31.28         13.81        16.95 o
   3  11   9         82.00         96.58        17.10 o
   4  11   9          0.16         10.73        23.83 o
   5  11   9          1.35          9.84        17.11 o
   6  11   9         62.23         69.66        17.65 o
   7  11   9          0.32          6.35        13.57 o
   8  11   9         23.52         21.23        13.89 o
   9  11   9          2.23          4.58        17.52 o
  10  11   9          0.14          0.18        20.66 o
  11  11   9          0.13          4.51        16.99 o
  -5  12   9          9.57         15.72        15.74 o
  -4  12   9          9.69         10.55        14.49 o
  -3  12   9          1.78          6.28        15.68 o
  -2  12   9          2.91          1.67        17.74 o
  -1  12   9         99.62         83.20        18.72 o
   0  12   9          3.42          2.52        17.36 o
   1  12   9         87.21         71.53        17.39 o
   2  12   9         40.39         39.32        16.59 o
   3  12   9          7.68         11.06        15.70 o
   4  12   9         40.70         39.19        24.34 o
   5  12   9          9.23          7.91        16.38 o
   6  12   9          1.23          6.96        13.98 o
   7  12   9          0.21          1.22        12.99 o
   8  12   9          2.32          1.34        16.15 o
   9  12   9          0.63          7.40        15.85 o
  10  12   9          0.00          1.23        19.25 o
  11  12   9          0.16          1.14        13.89 o
  -4  13   9          5.23         17.16        14.46 o
  -3  13   9         25.23         20.34        13.61 o
  -2  13   9          3.37          3.40        15.61 o
  -1  13   9          3.21          7.56        12.00 o
   0  13   9          4.84          3.44        16.41 o
   1  13   9         15.47          6.62        16.08 o
   2  13   9         69.23         51.65        16.14 o
   3  13   9          0.98          0.30        24.10 o
   4  13   9         25.23         50.80        24.82 o
   5  13   9          0.01          3.10        15.79 o
   6  13   9          4.39          4.71        12.98 o
   7  13   9          1.69          0.17        11.92 o
   8  13   9         15.69         12.27        15.03 o
   9  13   9          0.83          0.23        19.47 o
  10  13   9          0.10          0.17        15.42 o
  -2  14   9         18.07         12.68        15.76 o
  -1  14   9          6.55          6.85        13.49 o
   0  14   9          0.09          1.32        10.86 o
   1  14   9          0.77          0.05        13.48 o
   2  14   9         32.04         35.70        23.34 o
   3  14   9          1.38          0.01        23.25 o
   4  14   9          6.47         11.57        15.26 o
   5  14   9          4.39          7.92        14.56 o
   6  14   9          0.42          2.11        11.51 o
   7  14   9          0.24          1.20        13.75 o
   8  14   9          0.00          5.89        18.76 o
   9  14   9          2.76          0.08        15.34 o
   1  15   9          2.23          3.49        12.19 o
   2  15   9         15.71         32.31        13.67 o
   3  15   9          0.43          6.28        13.33 o
   4  15   9          2.41          5.81        13.14 o
   5  15   9          0.20          0.93        10.14 o
   6  15   9          0.04          2.70        17.06 o
   7  15   9          0.01          2.18        15.96 o
   8  15   9         17.91          7.32        12.96 o
  -3 -13  10          0.01          8.07        16.27 o
  -2 -13  10          7.72          9.96        15.45 o
  -6 -12  10          1.78          0.79        15.67 o
  -5 -12  10          0.84          6.49        18.91 o
  -4 -12  10          0.32          2.21        12.57 o
  -3 -12  10          0.96          6.47        13.63 o
  -2 -12  10          0.10          2.38        14.46 o
  -1 -12  10          1.89          3.45        13.85 o
   0 -12  10          2.69          1.86        12.50 o
   1 -12  10          0.13          0.29        18.53 o
   2 -12  10          0.70          3.07        17.12 o
  -7 -11  10         13.73          6.26        18.84 o
  -6 -11  10          0.46          1.04        21.60 o
  -5 -11  10          4.58          5.30        14.25 o
  -4 -11  10          0.09          0.08        15.43 o
  -3 -11  10         40.10         35.34        16.57 o
  -2 -11  10          1.49          0.29        17.06 o
  -1 -11  10          2.66          4.33        16.23 o
   0 -11  10          9.80          9.08        15.32 o
   1 -11  10          0.59          5.34        24.58 o
   2 -11  10          0.02          0.11        21.73 o
   3 -11  10          1.03          0.82        19.44 o
   4 -11  10          4.24          0.12        15.24 o
  -8 -10  10          0.00          0.12        19.64 o
  -7 -10  10          3.85          3.87        22.83 o
  -6 -10  10         15.91         10.32        25.42 o
  -5 -10  10          2.91          2.35        16.14 o
  -4 -10  10          9.48         16.30        17.58 o
  -3 -10  10        100.11        108.58        19.39 o
  -2 -10  10          5.73          0.22        17.85 o
  -1 -10  10          1.95          2.65        18.08 o
   0 -10  10          0.00          3.37        16.76 o
   1 -10  10          0.12          1.06        16.35 o
   2 -10  10          1.58          0.69        24.61 o
   3 -10  10          1.70          8.35        22.54 o
   4 -10  10          1.68          4.06        14.84 o
   5 -10  10          1.08          0.08        16.33 o
  -9  -9  10          0.12          7.50        19.02 o
  -8  -9  10          1.17          1.74        23.37 o
  -7  -9  10          3.65          8.78        26.00 o
  -6  -9  10          0.33          0.01        17.28 o
  -5  -9  10         10.65         12.32        18.22 o
  -4  -9  10         79.84         90.01        19.29 o
  -3  -9  10        142.31        145.08        20.11 o
  -2  -9  10         89.71         73.30        19.87 o
  -1  -9  10         22.96         29.53        18.70 o
   0  -9  10          0.25          0.76        17.60 o
   1  -9  10          1.18          3.67        17.25 o
   2  -9  10         11.94          9.60        18.78 o
   3  -9  10         27.15         18.54        18.70 o
   4  -9  10          0.29          1.86        18.01 o
   5  -9  10          0.11          5.34        15.41 o
   6  -9  10          0.00          4.26        12.30 o
 -10  -8  10          1.93          2.90        16.63 o
  -9  -8  10          0.13          6.48        23.39 o
  -8  -8  10          0.29          2.58        26.69 o
  -7  -8  10          0.21          1.78        17.26 o
  -6  -8  10          6.50          0.16        23.66 o
  -5  -8  10         50.76         52.14        18.21 o
  -4  -8  10         26.91         12.36        18.78 o
  -3  -8  10         72.90         75.84        19.78 o
  -2  -8  10         54.90         64.11        19.50 o
  -1  -8  10         25.34         20.09        18.51 o
   0  -8  10          0.14          3.91        18.01 o
   1  -8  10          7.97         29.53        19.10 o
   2  -8  10          0.14          6.22        15.47 o
   3  -8  10         25.08         33.89        18.80 o
   4  -8  10         20.59         26.50        18.77 o
   5  -8  10          3.65         10.64        17.42 o
   6  -8  10          3.21          1.41        15.11 o
   7  -8  10          0.02         10.57        22.59 o
 -10  -7  10          0.13          0.58        19.75 o
  -9  -7  10          2.55          6.81        25.25 o
  -8  -7  10          1.55          1.23        30.52 o
  -7  -7  10          7.32          4.65        18.77 o
  -6  -7  10          0.02          0.36        25.53 o
  -5  -7  10         52.66         55.36        19.44 o
  -4  -7  10          5.89         14.30        17.74 o
  -3  -7  10          1.95          8.82        18.42 o
  -2  -7  10          0.20          0.10        18.98 o
  -1  -7  10          0.01          0.42        18.46 o
   0  -7  10          0.30          4.04        14.14 o
   1  -7  10         10.41          6.10        17.84 o
   2  -7  10          0.40          7.50        15.10 o
   3  -7  10          4.58          2.59        15.74 o
   4  -7  10         10.46         15.23        20.08 o
   5  -7  10         65.04         74.99        18.63 o
   6  -7  10          0.01          6.57        17.27 o
   7  -7  10          0.11          0.72        28.20 o
   8  -7  10          3.96          0.63        21.82 o
 -10  -6  10          4.05         17.93        22.53 o
  -9  -6  10          0.54         10.42        28.83 o
  -8  -6  10          0.67          4.46        17.94 o
  -7  -6  10         14.55         48.15        19.55 o
  -6  -6  10          0.59          0.15        26.28 o
  -5  -6  10         10.04         18.47        26.41 o
  -4  -6  10          7.20         15.82        17.92 o
  -3  -6  10          1.12          0.12        18.26 o
  -2  -6  10         62.60         92.90        20.86 o
  -1  -6  10          0.77          4.60        13.76 o
   0  -6  10          3.89          5.02        14.27 o
   1  -6  10          6.96          5.64        18.79 o
   2  -6  10         38.12         44.35        19.09 o
   3  -6  10         26.31         25.40        16.11 o
   4  -6  10         43.93         32.70        16.59 o
   5  -6  10          0.03         14.04        18.49 o
   6  -6  10         53.67         54.10        18.75 o
   7  -6  10          0.94          7.15        29.68 o
   8  -6  10         44.22         22.49        27.55 o
   9  -6  10         44.31         14.30        19.59 o
 -11  -5  10          0.03          0.06        17.10 o
 -10  -5  10          3.24         28.89        24.17 o
  -9  -5  10          3.12         10.46        29.98 o
  -8  -5  10          0.00          1.05        18.53 o
  -7  -5  10          7.10         16.00        20.11 o
  -6  -5  10         19.12          4.23        19.85 o
  -5  -5  10          0.77          4.56        25.12 o
  -4  -5  10          1.77          1.70        17.27 o
  -3  -5  10          6.91         22.03        17.28 o
  -2  -5  10          0.00          1.32        16.54 o
  -1  -5  10         30.25         20.29        14.60 o
   0  -5  10          9.71          7.94        12.10 o
   1  -5  10         16.36         21.82        15.63 o
   2  -5  10         15.95         17.90        16.00 o
   3  -5  10          7.72         15.35        16.01 o
   4  -5  10          7.16          8.10        16.80 o
   5  -5  10         68.51         79.71        16.97 o
   6  -5  10          5.01          7.34        18.19 o
   7  -5  10         83.00         71.84        35.43 o
   8  -5  10         70.45         47.97        32.08 o
   9  -5  10         64.38         23.76        23.89 o
 -11  -4  10          1.12          0.24        18.84 o
 -10  -4  10          1.75         11.78        23.93 o
  -9  -4  10          0.58         12.71        30.76 o
  -8  -4  10          1.03          1.14        20.21 o
  -7  -4  10          0.00          0.24        19.96 o
  -6  -4  10         19.41         14.57        21.38 o
  -5  -4  10          6.78          2.93        26.66 o
  -4  -4  10          0.43          4.05        26.51 o
  -3  -4  10         43.95         42.79        17.55 o
  -2  -4  10        111.48        130.32        14.19 o
  -1  -4  10         20.43         19.79        11.37 o
   0  -4  10        486.31        505.52        17.22 o
   1  -4  10        241.29        230.43        16.95 o
   2  -4  10          7.67          4.51        14.42 o
   3  -4  10          0.28          4.97        13.99 o
   4  -4  10          2.68         14.19        14.39 o
   5  -4  10          0.70          7.51        15.98 o
   6  -4  10         69.25         85.14        23.85 o
   7  -4  10          2.80          7.04        33.24 o
   8  -4  10         11.90         19.13        30.62 o
   9  -4  10          7.04          0.55        27.05 o
  10  -4  10         23.14         20.15        21.18 o
 -11  -3  10          0.27          0.23        18.91 o
 -10  -3  10          0.95          6.84        25.90 o
  -9  -3  10          2.92         41.78        28.71 o
  -8  -3  10          0.94          2.44        19.61 o
  -7  -3  10         25.32         38.47        20.63 o
  -6  -3  10         33.77         37.47        21.35 o
  -5  -3  10         10.34          0.40        25.32 o
  -4  -3  10         17.44         25.59        16.87 o
  -3  -3  10         26.06         28.00        16.27 o
  -2  -3  10          4.90         17.78        11.00 o
  -1  -3  10          5.84         14.19        11.18 o
   0  -3  10        352.94        396.42        19.02 o
   1  -3  10        363.00        417.70        16.59 o
   2  -3  10        442.25        422.94        18.42 o
   3  -3  10         15.51          7.38        14.75 o
   4  -3  10          0.42          1.61        15.26 o
   5  -3  10         27.03         27.18        21.39 o
   6  -3  10          4.48          4.81        21.52 o
   7  -3  10        128.27        142.28        26.81 o
   8  -3  10          0.00          3.51        20.25 o
   9  -3  10          0.80          0.35        18.44 o
  10  -3  10          2.80         16.85        14.84 o
 -11  -2  10          1.36          4.47        17.82 o
 -10  -2  10          0.36          0.03        25.82 o
  -9  -2  10         14.24         16.28        28.96 o
  -8  -2  10         20.87         16.28        20.12 o
  -7  -2  10         18.46         18.32        15.72 o
  -6  -2  10         66.69         69.03        16.39 o
  -5  -2  10         87.81         62.81        16.03 o
  -4  -2  10        149.44        129.91        17.85 o
  -3  -2  10         15.78         27.96        15.68 o
  -2  -2  10          0.20          0.98        12.39 o
  -1  -2  10         26.98         27.95        12.99 o
   0  -2  10        283.82        280.00        13.39 o
   1  -2  10          0.04          5.47        11.64 o
   2  -2  10         95.61        109.89        12.53 o
   3  -2  10        212.52        177.28        13.54 o
   4  -2  10         15.86          8.63        20.30 o
   5  -2  10         11.67         13.39        15.84 o
   6  -2  10         14.02         15.81        16.69 o
   7  -2  10         14.56         34.99        16.49 o
   8  -2  10         14.79         14.30        18.34 o
   9  -2  10          2.02          2.48        20.45 o
  10  -2  10          5.20          2.97        17.87 o
  11  -2  10          0.56          9.27        13.23 o
 -11  -1  10          1.71          4.08        17.27 o
 -10  -1  10          0.36          0.00        23.25 o
  -9  -1  10          2.03          3.83        17.26 o
  -8  -1  10         89.93         78.37        16.08 o
  -7  -1  10         37.01         32.96        15.96 o
  -6  -1  10         39.07         31.53        15.52 o
  -5  -1  10          1.96          7.16        14.77 o
  -4  -1  10        121.82        133.40        42.00 o
  -3  -1  10         53.05         59.69        16.83 o
  -2  -1  10        106.49        106.86        16.52 o
  -1  -1  10         93.47         94.88        16.25 o
   0  -1  10          0.02          6.35        13.65 o
   1  -1  10          1.88          3.12        13.62 o
   2  -1  10        316.28        376.22        28.45 o
   3  -1  10          5.03          5.09        16.74 o
   4  -1  10         76.50         70.02        11.50 o
   5  -1  10         26.79         23.75        12.73 o
   6  -1  10         13.27         15.82        13.63 o
   7  -1  10         16.50         28.84        16.13 o
   8  -1  10          2.17          0.26        19.77 o
   9  -1  10          1.36          0.00        27.31 o
  10  -1  10          0.07          7.69        26.01 o
  11  -1  10          1.94         12.64        16.07 o
 -11   0  10          0.00          7.27        15.47 o
 -10   0  10         27.86         27.09        14.13 o
  -9   0  10         12.24         10.76        17.70 o
  -8   0  10         24.73         24.01        19.39 o
  -7   0  10        133.01        133.18        16.64 o
  -6   0  10          1.49          0.71        15.43 o
  -5   0  10         41.99         24.92        15.20 o
  -4   0  10          5.74         18.34        14.31 o
  -3   0  10        297.13        334.93        18.92 o
  -2   0  10          0.78         13.93        15.05 o
  -1   0  10         34.70         47.35        14.39 o
   0   0  10        334.12        298.97        23.06 o
   1   0  10         12.37          1.65        14.13 o
   2   0  10          1.71          4.79        15.92 o
   3   0  10        211.05        198.55        26.70 o
   4   0  10          9.28         12.66        11.45 o
   5   0  10          1.34          2.95        12.59 o
   6   0  10        104.03        112.26        14.21 o
   7   0  10          0.10          1.61        12.46 o
   8   0  10          0.02          3.16        16.15 o
   9   0  10          2.97          1.01        28.89 o
  10   0  10          0.53          0.18        27.29 o
  11   0  10         22.50         13.49        17.61 o
 -10   1  10          7.04         13.79        14.00 o
  -9   1  10         78.66         52.78        18.43 o
  -8   1  10          0.02          6.58        19.08 o
  -7   1  10         22.78         29.06        16.59 o
  -6   1  10         47.43         46.97        15.81 o
  -5   1  10         13.29         12.84        15.68 o
  -4   1  10          4.36         11.82        14.65 o
  -3   1  10         12.81          7.10        16.24 o
  -2   1  10        252.69        238.73        13.95 o
  -1   1  10          8.68         10.05        13.87 o
   0   1  10        201.62        222.50        17.19 o
   1   1  10          9.89          4.55        14.33 o
   2   1  10         12.87          7.54        16.10 o
   3   1  10         12.22         12.66        23.13 o
   4   1  10          7.66          9.21        12.77 o
   5   1  10          0.93          1.24        12.12 o
   6   1  10         17.97         11.67        13.08 o
   7   1  10         20.72         17.74        12.20 o
   8   1  10         10.94         17.99        15.30 o
   9   1  10          0.82          4.51        15.51 o
  10   1  10         11.37         12.74        29.40 o
  11   1  10          7.47          7.23        26.19 o
  12   1  10         78.79         48.20        16.12 o
 -10   2  10         12.13          9.31        13.15 o
  -9   2  10         39.55         42.42        17.38 o
  -8   2  10        102.06        115.02        20.29 o
  -7   2  10         16.35         11.45        20.36 o
  -6   2  10         50.45         61.72        16.56 o
  -5   2  10         31.87         33.66        15.09 o
  -4   2  10         19.66         19.03        17.43 o
  -3   2  10          0.01          1.62        12.66 o
  -2   2  10          0.03          4.73        12.10 o
  -1   2  10        323.69        354.81        12.03 o
   0   2  10        262.81        305.47        11.85 o
   1   2  10        430.18        392.75        12.70 o
   2   2  10        408.26        432.64        17.28 o
   3   2  10        189.99        192.17        14.94 o
   4   2  10        660.69        651.44        19.56 o
   5   2  10         12.03         23.86        11.67 o
   6   2  10          0.95          9.73        11.37 o
   7   2  10          3.80          7.34        12.97 o
   8   2  10         28.19         25.45        15.72 o
   9   2  10         32.75         24.26        15.45 o
  10   2  10          0.11          4.99        20.16 o
  11   2  10          0.76         12.96        27.78 o
  12   2  10          8.34         21.10        22.44 o
 -10   3  10          1.04          6.46        18.28 o
  -9   3  10          6.53         12.29        15.33 o
  -8   3  10          7.23         17.04        17.97 o
  -7   3  10        273.27        310.74        24.24 o
  -6   3  10         20.01         29.32        29.03 o
  -5   3  10         16.85         19.20        19.88 o
  -4   3  10        253.39        263.40        16.10 o
  -3   3  10        233.29        219.14        14.98 o
  -2   3  10         13.91          4.22        11.88 o
  -1   3  10          0.72          7.23         9.70 o
   0   3  10          1.49          8.77        10.07 o
   1   3  10          3.06          6.53        10.36 o
   2   3  10        124.56        141.92        11.70 o
   3   3  10        735.13        734.71        25.94 o
   4   3  10        626.77        614.19        14.68 o
   5   3  10         91.92         76.93        11.85 o
   6   3  10         14.86         17.24        11.26 o
   7   3  10         18.25         16.21        13.12 o
   8   3  10          4.35          4.34        15.42 o
   9   3  10         44.87         62.61        21.05 o
  10   3  10         13.98         27.10        19.60 o
  11   3  10          0.05          4.30        17.49 o
  12   3  10          0.01          2.13        21.34 o
 -10   4  10          1.65          0.09        15.95 o
  -9   4  10         23.80         23.82        23.55 o
  -8   4  10         11.38          7.84        28.17 o
  -7   4  10          2.28          8.87        30.87 o
  -6   4  10        160.62        166.14        21.49 o
  -5   4  10        119.90        112.09        19.60 o
  -4   4  10          6.78          5.28        14.50 o
  -3   4  10        106.13        108.61        14.01 o
  -2   4  10        384.69        379.85        13.32 o
  -1   4  10        126.34        107.89        11.18 o
   0   4  10         10.14          3.28        11.99 o
   1   4  10          0.17          3.69        10.03 o
   2   4  10         54.42         61.66        10.97 o
   3   4  10          3.42         13.35        10.92 o
   4   4  10         94.89         91.82         9.87 o
   5   4  10         67.63         80.74         9.25 o
   6   4  10         74.03         69.97        12.50 o
   7   4  10          0.11          3.58        13.02 o
   8   4  10          4.90          6.05        14.87 o
   9   4  10         32.53         28.01        19.46 o
  10   4  10          0.30          1.36        19.69 o
  11   4  10         39.30         27.15        17.61 o
  12   4  10          4.08          8.78        23.03 o
  -9   5  10          6.88         19.51        21.45 o
  -8   5  10          3.44         16.86        28.36 o
  -7   5  10          0.82         14.07        29.15 o
  -6   5  10          9.82          7.49        14.40 o
  -5   5  10          5.55         12.06        14.94 o
  -4   5  10       1056.43       1050.38        22.54 o
  -3   5  10        164.49        169.32        18.24 o
  -2   5  10         41.18         33.60        10.89 o
  -1   5  10          4.76         17.55        10.44 o
   0   5  10        105.74        107.44        12.93 o
   1   5  10        228.05        239.28        14.35 o
   2   5  10         24.75         24.00        12.55 o
   3   5  10         87.75         85.74        11.59 o
   4   5  10         13.18         18.86        13.22 o
   5   5  10          2.21          6.40         9.90 o
   6   5  10          1.90          8.60        11.64 o
   7   5  10          8.31          8.09        12.40 o
   8   5  10         35.82         39.86        19.40 o
   9   5  10         41.27         41.44        19.85 o
  10   5  10          5.70          0.01        19.84 o
  11   5  10         24.16         23.41        17.57 o
  12   5  10          2.87          6.45        14.28 o
  -9   6  10          0.00         15.06        18.04 o
  -8   6  10         12.91         35.42        23.89 o
  -7   6  10         51.73         47.64        29.29 o
  -6   6  10         43.16         54.40        14.84 o
  -5   6  10         15.03         20.36        15.08 o
  -4   6  10        190.20        191.26        18.06 o
  -3   6  10         22.00         35.51        14.54 o
  -2   6  10         12.42          2.87        13.09 o
  -1   6  10          6.81          2.32        12.73 o
   0   6  10         78.67         77.40        14.18 o
   1   6  10          0.10          2.20        12.55 o
   2   6  10         31.61         31.97        13.09 o
   3   6  10         15.71         13.33        12.49 o
   4   6  10        327.36        300.08        18.39 o
   5   6  10          1.53          7.11        13.78 o
   6   6  10         94.76        117.77        12.44 o
   7   6  10         16.09          9.57        16.73 o
   8   6  10         13.65          3.92        14.96 o
   9   6  10          0.76          7.04        19.58 o
  10   6  10          5.06          9.33        18.66 o
  11   6  10          0.99          1.02        16.94 o
  12   6  10          1.86          5.94        14.00 o
  -8   7  10          0.04          2.54        21.16 o
  -7   7  10          4.60         15.40        16.50 o
  -6   7  10        101.80        102.17        15.14 o
  -5   7  10          1.28          1.96        15.20 o
  -4   7  10          3.36          5.87        14.96 o
  -3   7  10          2.82          7.39        14.61 o
  -2   7  10          7.45          6.87        11.96 o
  -1   7  10         60.75         71.68        11.76 o
   0   7  10        165.64        172.85        15.53 o
   1   7  10         13.84         10.25        13.60 o
   2   7  10          1.04          4.27        16.11 o
   3   7  10         92.81         87.59        17.40 o
   4   7  10        153.45        141.25        21.42 o
   5   7  10        583.69        569.38        38.13 o
   6   7  10        259.00        244.96        15.96 o
   7   7  10          6.84         10.10        13.37 o
   8   7  10         35.47         32.15        15.88 o
   9   7  10          5.98          3.68        18.51 o
  10   7  10         21.85         21.65        17.93 o
  11   7  10         16.58         17.19        16.06 o
  12   7  10          0.92          0.66        12.48 o
  -8   8  10          1.87          4.14        15.17 o
  -7   8  10          3.35          7.86        12.75 o
  -6   8  10          4.44          1.66        12.91 o
  -5   8  10          0.33          7.18        14.63 o
  -4   8  10        116.26        120.52        16.16 o
  -3   8  10         49.49         47.24        14.88 o
  -2   8  10          2.18          2.97        12.01 o
  -1   8  10         59.62         55.52        12.15 o
   0   8  10          0.17          6.60        16.81 o
   1   8  10        159.87        145.24        17.21 o
   2   8  10         26.03         20.13        16.26 o
   3   8  10         11.00          4.92        16.34 o
   4   8  10        181.80        178.98        18.39 o
   5   8  10        264.88        267.68        18.70 o
   6   8  10        519.38        553.55        23.32 o
   7   8  10        470.21        512.34        31.65 o
   8   8  10        153.86        143.86        16.28 o
   9   8  10          2.98          9.14        18.51 o
  10   8  10         10.02         11.95        18.02 o
  11   8  10          2.26          2.22        15.27 o
  12   8  10          5.79          2.26        16.49 o
  -7   9  10          0.35          8.69        15.94 o
  -6   9  10          2.96          9.99        11.73 o
  -5   9  10         15.59          9.52        13.53 o
  -4   9  10          1.03          1.73        14.38 o
  -3   9  10         14.08         16.10        14.20 o
  -2   9  10          4.13          7.41        11.78 o
  -1   9  10         18.07          6.76        13.90 o
   0   9  10          3.69          5.92        16.96 o
   1   9  10         23.25          2.79        16.11 o
   2   9  10          5.90          5.19        16.10 o
   3   9  10          0.08          0.43        13.04 o
   4   9  10         63.16         44.52        17.11 o
   5   9  10        194.19        208.26        18.24 o
   6   9  10        135.94        149.56        18.79 o
   7   9  10        753.85        823.09        25.68 o
   8   9  10        104.45        102.24        15.77 o
   9   9  10         32.86         33.17        18.25 o
  10   9  10          1.50          4.66        16.06 o
  11   9  10          1.09          8.70        12.97 o
  12   9  10          0.23         13.08        15.38 o
  -6  10  10          1.59         10.51        16.31 o
  -5  10  10          8.83          6.06        11.80 o
  -4  10  10         73.84         79.38        13.56 o
  -3  10  10          0.09          0.17        17.33 o
  -2  10  10         97.32        120.58        14.37 o
  -1  10  10          4.55         10.02        14.12 o
   0  10  10          6.98          6.29        17.47 o
   1  10  10         34.70         21.84        17.43 o
   2  10  10         17.37          6.08        16.27 o
   3  10  10         42.06         39.59        16.10 o
   4  10  10         17.28         23.89        13.18 o
   5  10  10          0.00          0.52        22.76 o
   6  10  10        119.24        123.17        18.93 o
   7  10  10          0.99          4.11        16.79 o
   8  10  10        126.53        128.22        15.85 o
   9  10  10         34.37         23.69        13.78 o
  10  10  10          4.50          5.46        13.97 o
  11  10  10          0.00          0.21        17.04 o
  -5  11  10         52.12         48.67        17.70 o
  -4  11  10          0.11          0.58        15.20 o
  -3  11  10          6.48          9.11        16.08 o
  -2  11  10          3.40          4.38        17.40 o
  -1  11  10        149.91        157.70        15.43 o
   0  11  10          0.31          1.77        17.48 o
   1  11  10          9.09          0.65        17.36 o
   2  11  10         74.46         59.98        17.33 o
   3  11  10         17.30          4.38        15.33 o
   4  11  10          6.46         21.29        13.01 o
   5  11  10          3.70          4.56        16.61 o
   6  11  10          8.59          2.56        13.28 o
   7  11  10          2.56          6.79        13.10 o
   8  11  10          0.08          2.00        13.65 o
   9  11  10          0.19          0.73        16.07 o
  10  11  10          1.15          1.86        18.26 o
  11  11  10          0.43          1.12        15.00 o
  -4  12  10         37.14         54.47        18.68 o
  -3  12  10          8.92         10.81        14.83 o
  -2  12  10         14.74         15.15        16.30 o
  -1  12  10          0.86          3.21        12.64 o
   0  12  10         21.77         11.04        13.78 o
   1  12  10        114.28        107.13        17.51 o
   2  12  10          6.82          0.78        16.02 o
   3  12  10          0.02          5.96        13.14 o
   4  12  10         46.09         49.10        17.31 o
   5  12  10         37.14         52.87        16.41 o
   6  12  10         16.72         25.18        13.20 o
   7  12  10          2.64          3.53        11.94 o
   8  12  10          5.51          1.65        15.85 o
   9  12  10          0.84          4.99        20.36 o
  10  12  10          4.70          1.09        17.40 o
  -3  13  10         11.42          1.12        16.32 o
  -2  13  10          9.91         17.92        13.89 o
  -1  13  10          9.66         10.08        11.30 o
   0  13  10          5.41          9.18        11.83 o
   1  13  10          9.68          9.21        12.75 o
   2  13  10        110.93         99.22        12.82 o
   3  13  10         30.44         23.00        16.51 o
   4  13  10          1.35          3.89        15.63 o
   5  13  10          0.07          5.04        14.88 o
   6  13  10         18.27         19.72        12.08 o
   7  13  10          4.55         13.14        14.07 o
   8  13  10         10.23         12.24        13.61 o
   9  13  10          0.60          2.05        16.22 o
  -2  14  10          0.56          2.28        12.99 o
  -1  14  10          9.24          5.94        15.24 o
   0  14  10          3.65          3.39         9.60 o
   1  14  10          0.42          3.12        10.42 o
   2  14  10          9.78         18.40        14.57 o
   3  14  10          1.51          2.77        14.44 o
   4  14  10         33.30         58.70        14.37 o
   5  14  10          0.17          3.15        11.13 o
   6  14  10          0.63          9.61        13.42 o
   7  14  10          2.36          0.13        18.23 o
   8  14  10         24.68         10.01        10.93 o
   3  15  10          0.29          0.29        16.44 o
   4  15  10          2.48          0.99        11.68 o
   5  15  10         13.53         18.68        16.78 o
   6  15  10          0.09          0.03        15.28 o
   7  15  10          4.91          8.96        14.22 o
  -4 -12  11          0.04          0.48        17.10 o
  -3 -12  11          0.31          4.92        14.81 o
  -2 -12  11          2.79          6.50        11.46 o
  -1 -12  11         22.32         23.33        11.10 o
   0 -12  11          0.36          0.72        16.85 o
   1 -12  11          0.03          0.17        15.16 o
  -6 -11  11          3.96          6.65        18.45 o
  -5 -11  11          3.06          8.34        21.00 o
  -4 -11  11          0.12          8.48        18.12 o
  -3 -11  11          0.53          2.09        14.21 o
  -2 -11  11         14.02         19.70        16.18 o
  -1 -11  11          7.54          6.48        14.51 o
   0 -11  11          2.32          3.70        13.28 o
   1 -11  11          0.46          0.86        21.42 o
   2 -11  11          0.35          0.26        18.59 o
   3 -11  11          0.11          1.25        15.22 o
  -7 -10  11          2.15         16.19        20.13 o
  -6 -10  11          1.03          2.51        23.36 o
  -5 -10  11          0.47          0.01        20.50 o
  -4 -10  11          0.69          1.47        16.04 o
  -3 -10  11         24.37         21.73        16.65 o
  -2 -10  11         15.22         15.95        16.63 o
  -1 -10  11          6.42          1.54        16.39 o
   0 -10  11          3.18         13.92        15.64 o
   1 -10  11          0.07          3.90        22.68 o
   2 -10  11          0.03          0.00        21.94 o
   3 -10  11          0.51          0.10        20.38 o
   4 -10  11          2.18          0.02        16.25 o
  -8  -9  11          0.91          3.59        20.04 o
  -7  -9  11          0.74          0.24        24.17 o
  -6  -9  11          0.72          1.28        15.64 o
  -5  -9  11          4.15          3.54        23.11 o
  -4  -9  11          0.24          3.14        17.95 o
  -3  -9  11         52.20         55.21        18.85 o
  -2  -9  11          5.95          5.69        17.93 o
  -1  -9  11          0.01          0.97        18.08 o
   0  -9  11          0.05          2.91        17.07 o
   1  -9  11          0.46          1.07        27.16 o
   2  -9  11          2.98          8.34        22.97 o
   3  -9  11          2.21          1.41        22.93 o
   4  -9  11          0.47          4.85        14.52 o
   5  -9  11          6.36          6.83        12.77 o
  -9  -8  11          4.23          0.84        18.82 o
  -8  -8  11          1.66          4.74        24.29 o
  -7  -8  11         15.97          7.38        15.80 o
  -6  -8  11          0.28          1.17        18.02 o
  -5  -8  11         12.37         21.42        24.67 o
  -4  -8  11          9.44          7.42        18.99 o
  -3  -8  11          2.51          4.41        18.35 o
  -2  -8  11         13.22          8.60        18.67 o
  -1  -8  11         16.62         23.20        18.36 o
   0  -8  11          5.08          7.46        17.69 o
   1  -8  11          2.19          8.31        26.90 o
   2  -8  11          5.82         23.13        17.93 o
   3  -8  11         15.87         10.65        17.81 o
   4  -8  11         50.91         34.51        24.63 o
   5  -8  11          0.75          5.63        15.21 o
   6  -8  11          0.81          2.04        12.21 o
 -10  -7  11          3.93          0.10        15.66 o
  -9  -7  11          0.53          0.44        22.52 o
  -8  -7  11          0.09          6.32        25.64 o
  -7  -7  11          2.97          8.60        18.05 o
  -6  -7  11         14.04         10.06        19.31 o
  -5  -7  11         52.22         40.36        25.78 o
  -4  -7  11          1.23          6.34        18.27 o
  -3  -7  11          2.21         10.33        19.02 o
  -2  -7  11          1.92          3.27        18.08 o
  -1  -7  11         19.35          4.91        18.80 o
   0  -7  11          0.37          3.46        14.61 o
   1  -7  11          1.62          6.18        18.30 o
   2  -7  11         10.19         10.98        18.11 o
   3  -7  11          8.68         18.43        16.92 o
   4  -7  11         44.67         36.58        18.91 o
   5  -7  11         59.63         37.02        17.70 o
   6  -7  11          0.23         11.43        14.51 o
   7  -7  11          4.19         14.09        23.48 o
 -10  -6  11          2.93          1.85        17.76 o
  -9  -6  11          1.29         11.18        24.11 o
  -8  -6  11          2.07          1.82        17.46 o
  -7  -6  11          4.29          2.27        19.07 o
  -6  -6  11          0.09          1.39        19.98 o
  -5  -6  11          7.43          4.17        26.67 o
  -4  -6  11         16.96          6.60        25.91 o
  -3  -6  11          3.15          5.56        18.64 o
  -2  -6  11         23.93         22.42        14.25 o
  -1  -6  11          2.93          3.05        13.96 o
   0  -6  11          2.92          4.34        14.31 o
   1  -6  11          0.79          0.20        19.35 o
   2  -6  11         19.83         13.07        18.31 o
   3  -6  11          0.06          1.87        15.84 o
   4  -6  11          2.24         10.85        15.51 o
   5  -6  11         25.94         26.35        17.70 o
   6  -6  11         51.89         50.74        17.00 o
   7  -6  11          4.65          3.84        25.98 o
   8  -6  11         19.05         13.96        23.00 o
 -10  -5  11          1.94          3.82        19.46 o
  -9  -5  11          0.64         11.63        25.49 o
  -8  -5  11          0.32          0.01        17.52 o
  -7  -5  11          0.11          8.80        18.78 o
  -6  -5  11          8.23          4.11        20.52 o
  -5  -5  11          0.04          0.19        25.73 o
  -4  -5  11          4.27          4.22        26.35 o
  -3  -5  11         39.37         41.14        17.99 o
  -2  -5  11         28.92         23.41        18.27 o
  -1  -5  11         65.63         47.96        15.06 o
   0  -5  11         19.00         12.33        15.57 o
   1  -5  11         28.58         30.32        15.70 o
   2  -5  11          9.93          8.52        16.93 o
   3  -5  11          7.48          8.80        19.21 o
   4  -5  11          5.43          6.52        15.21 o
   5  -5  11          7.55         19.80        16.18 o
   6  -5  11         11.35         17.46        29.96 o
   7  -5  11          0.59         14.17        29.08 o
   8  -5  11         13.14          1.36        16.08 o
   9  -5  11         25.20          0.70        19.32 o
 -10  -4  11          2.07          4.72        21.87 o
  -9  -4  11          0.90          2.54        26.50 o
  -8  -4  11          4.08          0.85        19.10 o
  -7  -4  11          7.97          3.24        19.75 o
  -6  -4  11         39.44         19.22        20.46 o
  -5  -4  11          3.66          3.30        27.50 o
  -4  -4  11         64.04         57.30        28.25 o
  -3  -4  11         38.60         30.58        25.87 o
  -2  -4  11          5.95         10.46        12.26 o
  -1  -4  11         19.40         24.48        14.52 o
   0  -4  11         48.28         51.22        15.41 o
   1  -4  11         16.90         21.13        15.28 o
   2  -4  11          0.18          5.21        15.21 o
   3  -4  11          7.61         16.98        16.50 o
   4  -4  11          2.26          4.73        13.82 o
   5  -4  11          1.40          0.72        15.35 o
   6  -4  11          2.64         11.86        22.48 o
   7  -4  11         21.06         31.73        32.16 o
   8  -4  11          8.70          4.09        18.11 o
   9  -4  11         14.67          1.28        24.58 o
 -10  -3  11         14.52          9.29        20.52 o
  -9  -3  11          5.96          0.03        25.87 o
  -8  -3  11          3.20          0.20        19.25 o
  -7  -3  11         71.03         47.22        20.52 o
  -6  -3  11        152.16        117.79        22.15 o
  -5  -3  11         32.22         16.04        19.58 o
  -4  -3  11        102.04         77.75        21.67 o
  -3  -3  11         55.12         72.19        17.47 o
  -2  -3  11          8.40         18.42        13.90 o
  -1  -3  11          1.27          8.92        11.52 o
   0  -3  11        166.47        196.35        15.76 o
   1  -3  11         31.72         32.35        12.77 o
   2  -3  11          4.74          9.32        14.95 o
   3  -3  11         30.55         34.91        15.59 o
   4  -3  11          0.21          8.37        13.89 o
   5  -3  11         10.33         11.54        18.11 o
   6  -3  11          2.13         11.87        23.07 o
   7  -3  11          2.88          1.76        31.36 o
   8  -3  11         42.01         27.82        28.82 o
   9  -3  11         12.18         13.25        26.39 o
  10  -3  11          5.48          7.32        20.31 o
 -10  -2  11         17.53         15.49        20.09 o
  -9  -2  11         10.92         14.30        26.68 o
  -8  -2  11          2.72          5.52        19.58 o
  -7  -2  11          0.06          0.14        14.90 o
  -6  -2  11        140.95        131.69        17.22 o
  -5  -2  11         82.13        113.35        16.70 o
  -4  -2  11          9.24          3.98        16.59 o
  -3  -2  11         85.89         80.95        17.66 o
  -2  -2  11         56.41         78.94        13.70 o
  -1  -2  11         46.18         43.29        11.88 o
   0  -2  11         55.66         62.19        12.23 o
   1  -2  11         98.74         97.35        14.94 o
   2  -2  11         32.45         29.02        12.73 o
   3  -2  11         33.17         43.05        13.01 o
   4  -2  11         25.43          3.82        21.17 o
   5  -2  11         30.39         16.28        22.44 o
   6  -2  11         18.61         20.78        16.00 o
   7  -2  11         28.35         49.17        20.00 o
   8  -2  11          8.42         14.00        17.56 o
   9  -2  11          3.74          8.60        17.94 o
  10  -2  11          8.66         12.21        15.09 o
 -10  -1  11         29.01         17.65        19.42 o
  -9  -1  11         26.88         23.42        25.24 o
  -8  -1  11          2.76         14.60        15.35 o
  -7  -1  11         47.51         43.57        15.85 o
  -6  -1  11         58.95         52.93        16.18 o
  -5  -1  11         32.41         36.35        16.27 o
  -4  -1  11         14.42          4.04        14.82 o
  -3  -1  11         16.45         24.70        16.90 o
  -2  -1  11          6.94         17.09        13.46 o
  -1  -1  11         95.02         77.03        13.04 o
   0  -1  11          7.97         12.49        13.05 o
   1  -1  11          8.63          5.72        13.43 o
   2  -1  11          7.68          6.29        15.29 o
   3  -1  11         43.82         43.11        15.88 o
   4  -1  11          0.39          4.90        16.57 o
   5  -1  11          4.94          1.55        16.16 o
   6  -1  11          1.22         18.64        16.00 o
   7  -1  11         12.41         17.61        13.57 o
   8  -1  11         12.91         11.19        19.07 o
   9  -1  11          0.05          4.36        17.17 o
  10  -1  11          6.00          0.21        16.79 o
  11  -1  11          6.64         17.92        13.83 o
 -10   0  11          0.01         10.25        18.39 o
  -9   0  11         34.55         41.65        15.74 o
  -8   0  11         34.51         26.84        18.50 o
  -7   0  11          1.33          5.71        15.31 o
  -6   0  11          0.17          3.21        15.57 o
  -5   0  11         10.34         12.22        15.50 o
  -4   0  11          0.00          3.10        14.77 o
  -3   0  11         62.91         60.27        17.34 o
  -2   0  11         21.52          6.91        12.65 o
  -1   0  11         24.92         43.78        12.88 o
   0   0  11          2.06          7.67        10.79 o
   1   0  11          7.38          3.43        12.61 o
   2   0  11          3.02          4.97        12.96 o
   3   0  11         16.30         15.05        17.94 o
   4   0  11         35.05         36.50        12.04 o
   5   0  11         69.41         52.50        12.57 o
   6   0  11         14.15         24.92        12.60 o
   7   0  11          0.83          8.89        12.00 o
   8   0  11          5.82          8.54        18.75 o
   9   0  11          0.00          7.55        17.77 o
  10   0  11          0.10          0.26        25.00 o
  11   0  11          4.61          4.68        14.43 o
 -10   1  11         23.81         23.99        10.64 o
  -9   1  11          1.69          3.84        15.24 o
  -8   1  11         20.49         33.53        17.98 o
  -7   1  11         41.23         48.88        16.07 o
  -6   1  11         51.90         44.90        15.49 o
  -5   1  11          5.77         11.95        15.73 o
  -4   1  11          6.59          3.65        15.10 o
  -3   1  11          3.02          7.98        13.35 o
  -2   1  11        370.25        365.86        15.93 o
  -1   1  11         14.87         13.06        12.29 o
   0   1  11          0.27          7.21        10.77 o
   1   1  11         46.48         46.86        11.36 o
   2   1  11         23.19          7.12        14.28 o
   3   1  11          5.42          0.10        17.81 o
   4   1  11         61.94         64.39        12.32 o
   5   1  11         12.57         10.25        11.81 o
   6   1  11         47.98         36.69        12.31 o
   7   1  11         24.53         22.58        11.90 o
   8   1  11          0.17          1.65        15.78 o
   9   1  11         21.12         17.50        15.08 o
  10   1  11          0.09          4.80        27.47 o
  11   1  11          0.38          0.00        21.18 o
 -10   2  11          0.04          5.15        15.14 o
  -9   2  11         16.08         19.49        14.29 o
  -8   2  11         68.94         74.29        18.13 o
  -7   2  11         63.31         46.40        19.56 o
  -6   2  11         25.35         33.47        15.45 o
  -5   2  11          0.05          5.75        18.88 o
  -4   2  11        201.54        154.20        20.75 o
  -3   2  11        422.30        449.19        16.67 o
  -2   2  11         81.71         70.62        13.91 o
  -1   2  11        342.67        336.89        15.50 o
   0   2  11          0.01          1.90        10.91 o
   1   2  11         54.95         44.23        13.29 o
   2   2  11         42.70         27.81        13.52 o
   3   2  11          7.57         14.68        14.63 o
   4   2  11         13.63         14.50        14.33 o
   5   2  11         13.31         12.90        12.49 o
   6   2  11          2.68          4.43        11.62 o
   7   2  11          1.77          5.85        11.42 o
   8   2  11         26.01         16.41        15.91 o
   9   2  11          4.72         11.27        14.85 o
  10   2  11         13.59         15.28        18.34 o
  11   2  11          1.88          3.09        24.29 o
  12   2  11          4.45          7.74        17.56 o
  -9   3  11          5.15          3.07        21.97 o
  -8   3  11         44.51         57.12        27.36 o
  -7   3  11         47.38         83.71        30.94 o
  -6   3  11         50.06         35.61        30.35 o
  -5   3  11         16.05         18.44        19.37 o
  -4   3  11        210.78        216.99        15.43 o
  -3   3  11        930.41        915.12        30.51 o
  -2   3  11        948.47        935.61        19.51 o
  -1   3  11         27.97         29.68        11.17 o
   0   3  11          1.51          2.15         9.42 o
   1   3  11         49.92         51.29        11.75 o
   2   3  11          7.97         15.81        11.16 o
   3   3  11          0.22          6.35        14.18 o
   4   3  11          7.26          6.98        14.20 o
   5   3  11          3.08          1.26        12.21 o
   6   3  11         92.97        103.98        12.19 o
   7   3  11          5.56          4.81        12.60 o
   8   3  11         32.21         34.73        13.32 o
   9   3  11          5.22          2.27        18.69 o
  10   3  11          0.09          6.93        18.58 o
  11   3  11          4.66         15.53        23.99 o
  12   3  11          1.13         15.44        18.66 o
  -9   4  11          3.86         16.38        20.33 o
  -8   4  11          0.31          3.09        26.44 o
  -7   4  11          3.17          6.51        28.44 o
  -6   4  11        120.87        179.65        31.83 o
  -5   4  11          5.77          5.51        17.59 o
  -4   4  11          0.93          1.20        14.46 o
  -3   4  11        179.49        175.80        15.33 o
  -2   4  11        958.05       1037.19        20.51 o
  -1   4  11         25.53         20.47        11.02 o
   0   4  11          2.79          4.23        10.69 o
   1   4  11         44.26         56.12        13.61 o
   2   4  11        163.56        163.31        12.54 o
   3   4  11         17.34         21.70        12.33 o
   4   4  11          0.87          4.83        11.99 o
   5   4  11         12.47         11.19        11.76 o
   6   4  11         29.40         21.51        14.90 o
   7   4  11          1.03         10.09        12.72 o
   8   4  11          9.97         11.22        18.15 o
   9   4  11         98.31         81.01        20.80 o
  10   4  11          4.59          6.69        18.14 o
  11   4  11         18.43         13.95        16.91 o
  12   4  11          2.67          3.37        18.59 o
  -9   5  11          0.03          0.04        17.25 o
  -8   5  11          9.76          1.04        24.48 o
  -7   5  11          4.37         28.43        28.33 o
  -6   5  11          1.19         13.81        31.11 o
  -5   5  11         71.84         51.84        18.33 o
  -4   5  11         64.01         56.69        18.88 o
  -3   5  11         58.75         58.97        18.45 o
  -2   5  11        278.48        291.47        16.52 o
  -1   5  11          7.91          1.06        11.02 o
   0   5  11         17.32         16.96        12.69 o
   1   5  11         87.09         62.35        13.66 o
   2   5  11        200.23        182.23        14.50 o
   3   5  11        685.24        687.97        18.76 o
   4   5  11          0.12          6.09        11.71 o
   5   5  11         37.83         37.60        10.52 o
   6   5  11        369.56        372.44        18.12 o
   7   5  11         12.54         13.98        12.59 o
   8   5  11         15.95         22.28        18.78 o
   9   5  11          3.30         10.28        19.52 o
  10   5  11          0.04          0.20        17.96 o
  11   5  11          3.65          6.58        16.60 o
  12   5  11          0.03          0.04        18.50 o
  -8   6  11          1.30          6.50        20.83 o
  -7   6  11          9.93          5.00        25.82 o
  -6   6  11         51.12         54.86        13.73 o
  -5   6  11          5.92         11.96        18.33 o
  -4   6  11          1.22          5.28        18.50 o
  -3   6  11         12.73         12.66        18.62 o
  -2   6  11         31.43         37.17        18.31 o
  -1   6  11         29.88         45.01        14.00 o
   0   6  11         40.54         45.60        14.22 o
   1   6  11          0.24          2.98        13.61 o
   2   6  11        100.85         85.63        13.78 o
   3   6  11         72.09         85.37        14.27 o
   4   6  11       1068.73       1039.32        28.70 o
   5   6  11        104.13         89.94        11.99 o
   6   6  11        120.88        105.17        14.48 o
   7   6  11         17.71         10.53        12.60 o
   8   6  11          7.54          7.13        18.24 o
   9   6  11         53.98         51.12        18.73 o
  10   6  11          7.08          1.90        17.79 o
  11   6  11         15.84         10.38        16.36 o
  12   6  11          2.71          9.80        12.60 o
  -8   7  11          2.49          0.73        17.27 o
  -7   7  11         10.91          9.99        23.17 o
  -6   7  11          0.07          4.56        12.52 o
  -5   7  11         70.34         78.15        14.78 o
  -4   7  11         68.57         69.25        14.80 o
  -3   7  11          0.09          4.40        17.57 o
  -2   7  11         38.82         36.00        19.36 o
  -1   7  11          0.00          6.75        13.94 o
   0   7  11          0.72          6.10        13.93 o
   1   7  11         62.35         64.76        14.55 o
   2   7  11          0.03          0.66        13.40 o
   3   7  11        109.59        111.97        18.19 o
   4   7  11         59.67         60.22        18.76 o
   5   7  11       1320.08       1382.03        23.91 o
   6   7  11         59.04         49.85        12.20 o
   7   7  11          5.34          7.48        16.90 o
   8   7  11         19.31         35.95        14.87 o
   9   7  11         92.90        106.26        18.94 o
  10   7  11          2.07          2.16        16.81 o
  11   7  11          1.68          0.54        15.49 o
  12   7  11          1.49          8.39        15.47 o
  -7   8  11          0.10          5.04        19.00 o
  -6   8  11          1.83          2.11        11.48 o
  -5   8  11          5.33         12.94        13.50 o
  -4   8  11         10.69          9.39        14.50 o
  -3   8  11         61.93         47.49        14.50 o
  -2   8  11         63.71         46.44        17.88 o
  -1   8  11         51.59         53.66        15.10 o
   0   8  11          0.02          1.99        13.98 o
   1   8  11          3.91         14.47        17.40 o
   2   8  11         56.31         52.76        17.47 o
   3   8  11          0.55          0.46        16.55 o
   4   8  11        350.90        375.66        21.39 o
   5   8  11          0.08          6.46        15.98 o
   6   8  11          0.81          2.17        11.52 o
[truncated: 105,780 more chars]
