# Supplementary material for: Crystal structure of bis-p-anizidinegossypol with an unknown solvate
Source: Acta Crystallogr E Crystallogr Commun. 2015 Nov 4;71(Pt 12):1421–4. doi: 10.1107/S2056989015020393 (PMC4719804; doi:10.1107/S2056989015020393)
Supplement: Supplementary file 3 [file e-71-01421-Isup3.cml]

<?xml version="1.0" ?>
<cml>
<molecule id="m1">
  <atomArray>
    <atom id="a1" elementType="C"
          x2="-4.619999885559082" y2="-0.6050000000000004" />
    <atom id="a2" elementType="C"
          x2="-5.953639885559082" y2="0.16499999999999915" />
    <atom id="a3" elementType="C"
          x2="-7.287433885559082" y2="-0.6050000000000004" />
    <atom id="a4" elementType="C"
          x2="-7.287433885559082" y2="-2.1449999999999996" />
    <atom id="a5" elementType="C"
          x2="-5.953639885559082" y2="-2.914999999999999" />
    <atom id="a6" elementType="C"
          x2="-4.619999885559082" y2="-2.1449999999999996" />
    <atom id="a7" elementType="C"
          x2="-3.286359885559082" y2="-2.914999999999999" />
    <atom id="a8" elementType="C"
          x2="-1.952565885559082" y2="-2.1449999999999996" />
    <atom id="a9" elementType="C"
          x2="-1.952565885559082" y2="-0.6050000000000004" />
    <atom id="a10" elementType="C"
          x2="-3.286359885559082" y2="0.16499999999999915" />
    <atom id="a11" elementType="C"
          x2="3.5199999809265137" y2="2.365000028610229" />
    <atom id="a12" elementType="C"
          x2="2.1863599809265137" y2="3.1350000286102286" />
    <atom id="a13" elementType="C"
          x2="0.8525659809265136" y2="2.365000028610229" />
    <atom id="a14" elementType="C"
          x2="0.8525659809265136" y2="0.8250000286102299" />
    <atom id="a15" elementType="C"
          x2="2.1863599809265137" y2="0.055000028610230345" />
    <atom id="a16" elementType="C"
          x2="3.5199999809265137" y2="0.8250000286102299" />
    <atom id="a17" elementType="C"
          x2="4.853639980926514" y2="0.055000028610230345" />
    <atom id="a18" elementType="C"
          x2="6.187433980926514" y2="0.8250000286102299" />
    <atom id="a19" elementType="C"
          x2="6.187433980926514" y2="2.365000028610229" />
    <atom id="a20" elementType="C"
          x2="4.853639980926514" y2="3.1350000286102286" />
    <atom id="a21" elementType="O"
          x2="2.1863599809265137" y2="-1.4849999713897697" />
    <atom id="a22" elementType="O"
          x2="-3.286359885559082" y2="1.7049999999999992" />
    <atom id="a23" elementType="C"
          x2="-0.6188867637310462" y2="-2.9149999999999996" />
    <atom id="a24" elementType="C"
          x2="-0.4811131409015217" y2="3.1350000286102295" />
    <atom id="a25" elementType="C"
          x2="4.853639980926514" y2="4.675000028610229" />
    <atom id="a26" elementType="C"
          x2="5.942584423953797" y2="5.763944471637512" />
    <atom id="a27" elementType="C"
          x2="3.5199608590984783" y2="5.445000028610229" />
    <atom id="a28" elementType="C"
          x2="-5.953639885559082" y2="-4.454999999999999" />
    <atom id="a29" elementType="C"
          x2="-7.042584328586365" y2="-5.543944443027282" />
    <atom id="a30" elementType="C"
          x2="-4.864695442531799" y2="-5.543944443027282" />
    <atom id="a31" elementType="O"
          x2="-8.621113007387118" y2="-2.915" />
    <atom id="a32" elementType="O"
          x2="7.5211131027545495" y2="3.135000028610229" />
    <atom id="a33" elementType="O" formalCharge="-1"
          x2="7.5211131027545495" y2="0.05500002861023001" />
    <atom id="a34" elementType="O" formalCharge="-1"
          x2="-8.621113007387118" y2="0.16500000000000015" />
    <atom id="a35" elementType="C"
          x2="-5.953639885559082" y2="1.7049999999999992" />
    <atom id="a36" elementType="N" formalCharge="1"
          x2="-7.287319007387117" y2="2.4749999999999996" />
    <atom id="a37" elementType="C"
          x2="-7.287319007387117" y2="4.015" />
    <atom id="a38" elementType="C"
          x2="-5.953649666338857" y2="4.78501694055904" />
    <atom id="a39" elementType="C"
          x2="-5.953649666338857" y2="6.325050821677121" />
    <atom id="a40" elementType="C"
          x2="-7.287319007387116" y2="7.0950677622361615" />
    <atom id="a41" elementType="C"
          x2="-8.620988348435375" y2="6.325050821677121" />
    <atom id="a42" elementType="C"
          x2="-8.620988348435375" y2="4.78501694055904" />
    <atom id="a43" elementType="O"
          x2="-7.287319007387116" y2="8.635067762236162" />
    <atom id="a44" elementType="C"
          x2="-8.827319007387116" y2="8.635067762236162" />
    <atom id="a45" elementType="C"
          x2="5.252221310384396" y2="-1.4325257438749348" />
    <atom id="a46" elementType="N" formalCharge="1"
          x2="6.739747082869561" y2="-1.8311070733328167" />
    <atom id="a47" elementType="C"
          x2="6.739747082869561" y2="-3.3711070733328166" />
    <atom id="a48" elementType="C"
          x2="5.406077741821303" y2="-4.141124013891857" />
    <atom id="a49" elementType="C"
          x2="5.406077741821303" y2="-5.681157895009938" />
    <atom id="a50" elementType="C"
          x2="6.739747082869561" y2="-6.451174835568978" />
    <atom id="a51" elementType="C"
          x2="8.07341642391782" y2="-5.681157895009938" />
    <atom id="a52" elementType="C"
          x2="8.07341642391782" y2="-4.141124013891857" />
    <atom id="a53" elementType="O"
          x2="6.739747082869561" y2="-7.9911748355689785" />
    <atom id="a54" elementType="C"
          x2="8.279747082869562" y2="-7.9911748355689785" />
  </atomArray>
  <bondArray>
    <bond atomRefs2="a1 a2" order="1" />
    <bond atomRefs2="a1 a6" order="2" />
    <bond atomRefs2="a1 a10" order="1" />
    <bond atomRefs2="a2 a3" order="2" />
    <bond atomRefs2="a3 a4" order="1" />
    <bond atomRefs2="a4 a5" order="2" />
    <bond atomRefs2="a5 a6" order="1" />
    <bond atomRefs2="a6 a7" order="1" />
    <bond atomRefs2="a7 a8" order="2" />
    <bond atomRefs2="a8 a9" order="1" />
    <bond atomRefs2="a9 a10" order="2" />
    <bond atomRefs2="a11 a12" order="1" />
    <bond atomRefs2="a11 a16" order="2" />
    <bond atomRefs2="a11 a20" order="1" />
    <bond atomRefs2="a12 a13" order="2" />
    <bond atomRefs2="a13 a14" order="1" />
    <bond atomRefs2="a14 a15" order="2" />
    <bond atomRefs2="a15 a16" order="1" />
    <bond atomRefs2="a16 a17" order="1" />
    <bond atomRefs2="a17 a18" order="2" />
    <bond atomRefs2="a18 a19" order="1" />
    <bond atomRefs2="a19 a20" order="2" />
    <bond atomRefs2="a9 a14" order="1" />
    <bond atomRefs2="a15 a21" order="1" />
    <bond atomRefs2="a10 a22" order="1" />
    <bond atomRefs2="a8 a23" order="1" />
    <bond atomRefs2="a13 a24" order="1" />
    <bond atomRefs2="a20 a25" order="1" />
    <bond atomRefs2="a25 a26" order="1" />
    <bond atomRefs2="a25 a27" order="1" />
    <bond atomRefs2="a5 a28" order="1" />
    <bond atomRefs2="a28 a29" order="1" />
    <bond atomRefs2="a28 a30" order="1" />
    <bond atomRefs2="a4 a31" order="1" />
    <bond atomRefs2="a19 a32" order="1" />
    <bond atomRefs2="a18 a33" order="1" />
    <bond atomRefs2="a3 a34" order="1" />
    <bond atomRefs2="a2 a35" order="1" />
    <bond atomRefs2="a35 a36" order="2" />
    <bond atomRefs2="a36 a37" order="1" />
    <bond atomRefs2="a37 a38" order="2" />
    <bond atomRefs2="a37 a42" order="1" />
    <bond atomRefs2="a38 a39" order="1" />
    <bond atomRefs2="a39 a40" order="2" />
    <bond atomRefs2="a40 a41" order="1" />
    <bond atomRefs2="a41 a42" order="2" />
    <bond atomRefs2="a40 a43" order="1" />
    <bond atomRefs2="a43 a44" order="1" />
    <bond atomRefs2="a17 a45" order="1" />
    <bond atomRefs2="a45 a46" order="2" />
    <bond atomRefs2="a46 a47" order="1" />
    <bond atomRefs2="a47 a48" order="2" />
    <bond atomRefs2="a47 a52" order="1" />
    <bond atomRefs2="a48 a49" order="1" />
    <bond atomRefs2="a49 a50" order="2" />
    <bond atomRefs2="a50 a51" order="1" />
    <bond atomRefs2="a51 a52" order="2" />
    <bond atomRefs2="a50 a53" order="1" />
    <bond atomRefs2="a53 a54" order="1" />
  </bondArray>
</molecule>
</cml>
